# Supplementary material for: Analysis of Cow-Calf Microbiome Transfer Routes and Microbiome Diversity in the Newborn Holstein Dairy Calf Hindgut
Source: Front Nutr. 2021 Oct 25;8:736270. doi: 10.3389/fnut.2021.736270 (PMC8573054; doi:10.3389/fnut.2021.736270)
Supplement: Supplementary file 2 [file Table_2.xlsx]

## Sheet: Table S2
Table S2 Relative abundances of bacteria at genus level in calves and cows samples from each source.
Taxonomy	AF1	CM1	PA1	UC1	CW1	CF1	AF2	CM2	PA2	UC2	CW2	CF2	AF3	CM3	PA3	UC3	CW3	CF3	AF4	CM4	PA4	UC4	CW4	CF4	AF5	CM5	PA5	UC5	CW5	CF5	AF6	CM6	PA6	UC6	CW6	CF6
Halomonas	0.000564945	0.000353091	0.00190669	0.0024481	0	0.00958053	0.000258933	0.000941575	0.000988654	0.00360152	2.35e-05	0.00129467	0.000729721	0.00124759	0.000470788	0.00936867	0	0.572972	0.00588484	0.000470788	0.00127113	0.00134175	0	0.521138	0.00280119	0.000164776	0.000517866	0.0149475	0	0.0084271	0.000282473	0.00169484	0.00150652	0.0761499	0	0.610023
Limnobacter	0.00216562	0.000918036	0.0069912	0.000282473	0	0	0.000659103	0.000470788	0.00117697	0.000470788	0	9.42e-05	0.000706181	0.00289534	0.000329551	0.000353091	2.35e-05	0.000258933	0.025399	0.00120051	0.000612024	0.00270703	0	2.35e-05	0.037357	0.398898	0.0330022	0.0321077	0	0	0.289982	0.30041	0.221741	0.11612	0	9.42e-05
Pseudomonas	0.0702886	0.209477	0.0698884	0.103785	0	0.163104	0.0356151	0.0242691	0.105621	0.369568	2.35e-05	0.0120757	0.0660515	0.085448	0.0326962	0.174803	0	0.00503743	0.226943	0.136646	0.20145	0.118897	4.71e-05	0.0255873	0.122805	0.157478	0.0312838	0.182595	0	0.217975	0.12264	0.264324	0.090556	0.165552	2.35e-05	0.073537
Brevundimonas	0.00757968	0.00814463	0.00426063	0.000682642	0	0.000682642	0.00805047	0.00955699	0.00357799	0.00148298	7.06e-05	0.0022127	0.00489619	0.00536698	0.000823878	0.00105927	2.35e-05	0.000988654	0.0325079	0.0136999	0.00075326	0.00416647	0	0.000164776	0.0192552	0.211972	0.0467021	0.0139118	2.35e-05	0.000517866	0.258109	0.154042	0.215997	0.0682171	2.35e-05	0.00103573
Acinetobacter	0.0311897	0.225578	0.00633209	0.0122405	7.06e-05	0.00847418	0.0210207	0.00725013	0.0101455	0.0044254	0.000164776	0.00527282	0.0188786	0.00499035	0.003884	0.00903912	0.000141236	0.0210442	0.0111106	0.0532461	0.00449602	0.012523	7.06e-05	0.00863895	0.00371922	0.0129231	0.00809755	0.0117462	7.06e-05	0.0154654	0.00604962	0.00303658	0.00710889	0.00595546	9.42e-05	0.0225743
Dietzia	0.000282473	0.000282473	0.00209501	0.00473142	0	0.000353091	7.06e-05	7.06e-05	0.00178899	0.00160068	0	0.000329551	0.000306012	0.00214208	0.000870957	0.000588485	0	0.213455	0.0031072	0.000211854	0.000612024	0.000612024	0	0.21016	0.000329551	4.71e-05	0.000306012	0.000400169	0	0.000117697	7.06e-05	0.000117697	0.000612024	0.000894496	0	0.0129231
Aeromonas	0.00153006	0.0046608	0.012876	0.011087	0	0.000870957	0.00510805	0.00510805	0.0362506	0.0163363	0	0.00447248	0.0205499	0.000258933	0.0062144	0.0408408	0	0.000635563	0.000823878	0.00136528	0.199237	0.01942	2.35e-05	0.000423709	0.00249517	0.000635563	0.00223624	0.00247163	0	0.00122405	0.00138882	0.000447248	0.0100278	0.0584954	0	0.00181253
Psychrobacter	0.00463726	0.00499035	0.0102867	0.0165953	0	0.0358505	0.00371922	0.00821524	0.0469846	0.0682642	0	0.00315428	0.17365	0.0015536	0.00564945	0.0429829	0	0.0031072	0.000211854	0.00341321	0.0206676	0.0707123	0	0.104868	0.00275411	0.00075326	0.00230686	0.0261287	0	0.0565416	0.0015536	0.000400169	0.0101219	0.00694412	0	0.0218445
Sphingomonas	0.018855	0.00925098	0.00482557	0.00536698	2.35e-05	0.000517866	0.0172544	0.0765265	0.0364154	0.00294242	2.35e-05	0.0302481	0.0113224	0.00496681	0.00414293	0.0144061	0	0.00115343	0.00572007	0.0216562	0.00579069	0.149051	0	0.000235394	0.000470788	0.000517866	0.00360152	0.00230686	0	0.000965115	0.0007768	0.000282473	0.000800339	0.00101219	0	0.00324844
Algoriphagus	0.00127113	0.000847418	7.06e-05	4.71e-05	0	0.000164776	0.00101219	0.115272	0.000141236	9.42e-05	0	2.35e-05	0.00181253	0.00103573	0.000800339	0.00197731	0	7.06e-05	0	0.000612024	9.42e-05	9.42e-05	0	0	0.000564945	0	2.35e-05	0.000164776	0	7.06e-05	0	0	0	2.35e-05	0	9.42e-05
Bacteroides	0.00866249	0.0111341	0.0236571	0.0298009	0.100984	0.0152535	0.00684996	0.00240102	0.0195612	0.0100749	0.0780095	0.0649922	0.0122876	0.013747	0.0471258	0.0134174	0.0732781	0.00633209	0.0294007	0.00515512	0.0166423	0.0126171	0.0798927	0.000706181	0.0157243	0.00263641	0.0321548	0.00633209	0.0685938	0.00887435	0.0381573	0.0119109	0.0239631	0.0046608	0.10774	0.00395462
unidentified_Enterobacteriaceae	0.0109694	0.0170661	0.00663811	0.00136528	0.000659103	0.0200556	0.00918036	0.00383692	0.00661457	0.00437832	0.000211854	0.0575302	0.0103102	0.0089685	0.0069912	0.00277765	0.000659103	0.00508451	0.020903	0.0137705	0.00336613	0.00819171	0.000329551	0.000612024	0.00249517	0.00101219	0.00447248	0.00265995	0.00174191	0.10016	0.00574361	0.00284826	0.0103809	0.00663811	0.00101219	0.00188315
Flavobacterium	0.0029895	0.000918036	0.00181253	0.00251871	0	0.0361565	0.0016713	0.00178899	0.0145709	0.0249753	0	0.00112989	0.0890966	0.0016713	0.00193023	0.0122169	0	0.000353091	7.06e-05	0.0007768	0.00539052	0.00150652	0	0.0159832	0.00313074	0.000141236	0.000188315	0.0111812	0	0.01257	0	9.42e-05	0.000141236	0.000847418	0	0.00574361
Marinospirillum	0.00748552	0.00131821	0.0357563	0.0397109	0	0.0422061	0.00101219	0.00607316	0.0131114	0.0314486	0	0.00237748	0.0165246	0.00496681	0.00499035	0.0709006	0	0.00195377	0.000588485	0.00308366	0.0139589	0.0130173	0	0.0016713	0.00630855	4.71e-05	0.000918036	0.0520691	0	0.0825526	0.000188315	0.000918036	0.000635563	0.0085448	0	0.00725013
Methyloversatilis	0.000447248	0.000141236	0.000117697	9.42e-05	0	0	0.000353091	7.06e-05	0	0.000188315	0	0.00324844	0.000423709	0.000258933	9.42e-05	0	0	0	0.00037663	0.000447248	9.42e-05	4.71e-05	0	0	0.00527282	0.0620733	0.00541406	0.00574361	0	0	0.0258462	0.0813756	0.0314251	0.010169	0	2.35e-05
Alistipes	0.00411939	0.00183607	0.00943929	0.0104986	0.0707358	0.0032249	0.00381338	0.0007768	0.00659103	0.00378984	0.056777	0.00386046	0.00499035	0.0031072	0.0184784	0.00510805	0.0677228	0.00075326	0.00680288	0.00254225	0.00713243	0.0029895	0.0690645	9.42e-05	0.00555529	0.00157714	0.0219152	0.0028718	0.0587543	0.0068735	0.0045431	0.00131821	0.00677934	0.00225978	0.0643802	0.00136528
Thiopseudomonas	0.0138647	0.00150652	0.00899204	0.0124053	0	0.0130644	0.00131821	0.000941575	0.00374276	0.00649687	0	0.000329551	0.00435479	0.0370745	0.00659103	0.0062144	0	0.000282473	0.000329551	0.00193023	0.00835648	0.00360152	0	0.000400169	0.0636976	4.71e-05	0.00145944	0.0284356	0	0.013441	0.000235394	0.000682642	0.000682642	0.00331905	0	0.00131821
Butyricicoccus	0.000306012	0.000164776	0.000447248	0.000258933	0.000235394	0.00101219	0.000447248	0.000164776	0.00129467	0.000211854	0.000353091	0.0610376	0.000306012	0.000988654	0.000894496	0.000329551	0.000282473	0.00037663	0.00117697	0.000235394	0.00037663	0.00075326	9.42e-05	4.71e-05	7.06e-05	0.000306012	0.00136528	0.000117697	0.000329551	0.00602608	9.42e-05	0.000635563	0.00105927	0.000588485	0.000188315	0
Altererythrobacter	0.00150652	0.00136528	0.000141236	0.000282473	0	0.000117697	0.0015536	0.0555294	0.00503743	0.000188315	0	0.000141236	0.00160068	0.00197731	0.000282473	0.00197731	0	0	9.42e-05	0.00174191	0.000235394	0.000329551	0	2.35e-05	0.00037663	0	0.000141236	9.42e-05	4.71e-05	9.42e-05	2.35e-05	2.35e-05	0	0	0	2.35e-05
unidentified_Spirochaetaceae	0.00138882	0.000894496	0.000470788	0.00112989	0.00343675	0.000517866	0.0527518	0.000306012	0.000659103	0.000918036	0.00134175	0	0.000918036	4.71e-05	0.00482557	0.000423709	0.0016713	0.000164776	0.000635563	0.00157714	0.000400169	0.000188315	0.00301304	2.35e-05	0.000682642	0.000800339	0.0014359	0.000329551	0.00357799	0.000800339	2.35e-05	0.000800339	0.000188315	0.000235394	0.00237748	4.71e-05
Aequorivita	0.00181253	0.000211854	0.00211854	0.00181253	0	0.0261993	0.000117697	0.000164776	0.00148298	0.00484911	0	0.00124759	0.0007768	0.0491267	0.0100513	0.00353091	0	7.06e-05	0.000188315	9.42e-05	0.0046608	0.000470788	0	0.000141236	0.0219152	0	0.000329551	0.00334259	0	0.00371922	9.42e-05	2.35e-05	0.000353091	0.00112989	0	0.00338967
unidentified_Gammaproteobacteria	0.0108046	0.00522574	0.000494327	0.000141236	0	2.35e-05	0.00807401	0.0461372	0.000117697	0.000235394	0	0.000612024	0.0054376	0.00237748	0.00037663	0.00357799	0	0.000400169	0.00270703	0.00899204	0.000235394	0.000400169	4.71e-05	0	0.000117697	0.000117697	0.00124759	0.00108281	0	0	4.71e-05	0.000258933	9.42e-05	0.000141236	2.35e-05	4.71e-05
Streptococcus	0.00717951	0.00386046	0.0122405	0.00616732	7.06e-05	0.0183136	0.00494327	0.00171838	0.00654395	0.00185961	0.000164776	0.0262935	0.00270703	0.00421355	0.00225978	0.00482557	9.42e-05	0.000988654	0.0165953	0.00901558	0.00320136	0.0459253	0.000164776	0.000541406	0.0195848	0.00581423	0.00275411	0.0016713	0.000235394	0.0103809	0.0100278	0.00355445	0.00414293	0.00602608	0.000306012	0.000306012
Ralstonia	0.00075326	0.000635563	0.000282473	0.000235394	4.71e-05	0.00275411	0.000941575	0.000235394	0.000729721	0.000164776	0.00249517	0.0456193	0.000353091	0.00209501	9.42e-05	0.000164776	0.00174191	0.00972177	0.0188315	0.000541406	0.000188315	0.00539052	0.00108281	0.00202439	0.00230686	0.00112989	0.000729721	0.00294242	0.00178899	0.00256579	0.00225978	0.00193023	0.000729721	0.00207147	0.00150652	0.00331905
Lactobacillus	0.0160068	0.0206205	0.0427475	0.0141942	9.42e-05	0.0235629	0.00882727	0.00428417	0.0217033	0.0052022	0.000306012	0.0162422	0.0107575	0.00863895	0.00258933	0.00943929	0.000329551	0.00510805	0.018549	0.0220564	0.00885081	0.0455487	9.42e-05	0.000329551	0.00204793	0.00386046	0.00668518	0.00346029	4.71e-05	0.00112989	0.00713243	0.00623794	0.00593192	0.0347441	9.42e-05	0.000847418
Aliidiomarina	0.00124759	0.000306012	0.00263641	0.00336613	0	0.0192788	0.000188315	0.000564945	0.00124759	0.00426063	0	0.000258933	0.00256579	0.000706181	0.0007768	0.00642625	0	0.0141001	0.000541406	0.000282473	0.00254225	0.00225978	0	0.0161009	0.00762676	7.06e-05	0.000682642	0.0373099	0	0.043336	0.000306012	0.00115343	0.0015536	0.0437832	0	0.0294713
Oceanobacter	0.0193494	0.00141236	0.00809755	0.00967469	0	0.0129231	0.00181253	0.000894496	0.00628501	0.00849772	0	0.000117697	0.0023304	0.00795631	0.0182666	0.00590839	0	4.71e-05	0.000211854	0.00207147	0.0104279	0.00258933	0	2.35e-05	0.0419472	9.42e-05	0.00108281	0.0195612	0	0.00588484	0.000164776	0.000541406	0.000470788	0.00793277	0	7.06e-05
Faecalibacterium	0.00237748	0.00188315	0.0029895	0.00075326	0	0.00772092	0.00809755	0.000682642	0.00426063	0.000941575	0	0.0303658	0.00148298	0.00416647	0.0015536	0.00148298	0	0.00131821	0.00833294	0.00409585	0.00129467	0.00338967	2.35e-05	7.06e-05	0.000164776	0.000400169	0.00148298	0.000588485	0	0.00602608	0.00468434	0.000965115	0.00593192	0.00037663	0	0.000117697
Alloprevotella	0.000729721	0.000941575	0.0022127	0.00294242	0.0154654	0.000894496	0.000588485	0.00037663	0.00282473	0.00112989	0.0114872	0.00138882	0.00216562	0.000659103	0.00647333	0.0023304	0.0122169	0.000282473	0.00204793	0.000517866	0.00195377	0.00169484	0.00960407	4.71e-05	0.00190669	0.00108281	0.00934513	0.000847418	0.0156537	0.000894496	0.00202439	0.000117697	0.00343675	0.000329551	0.0297302	0.000258933
Acholeplasma	0.00637917	0.000729721	0.00524928	0.00783861	0	0.0165246	0.00115343	0.000329551	0.00183607	0.00644979	0	0.000188315	0.0032249	0.00131821	0.00451956	0.00256579	0	0	2.35e-05	0.00103573	0.00282473	0.00141236	0	2.35e-05	0.0118638	2.35e-05	0.00101219	0.0295655	0	0.0213502	9.42e-05	0.000894496	0.000164776	0.00682642	0	0.00136528
Atopostipes	0.00656749	0.00115343	0.0169954	0.0287887	0	0.0162657	0.000706181	0.00124759	0.00633209	0.014359	0	0.00207147	0.00263641	0.00522574	0.00475495	0.0167365	0	0.000141236	0.000447248	0.00202439	0.00863895	0.00449602	0	7.06e-05	0.0208088	0.000517866	0.00284826	0.00491973	0	0.00659103	0.00108281	0.0007768	0.00341321	0.0167836	0	0.000517866
Methylobacterium	0.000706181	0.000659103	0.00129467	0.00103573	0	0.000211854	0.000800339	0.000423709	0.00421355	0.000706181	0	0.00727367	0.000612024	0.000306012	0.00124759	0.000800339	0	0.000564945	0.00218916	0.00207147	0.000517866	0.0276352	0	0.000141236	0.00075326	0.00393108	0.00555529	0.00195377	0	2.35e-05	0.0172073	0.00131821	0.0189963	0.000918036	0	0.00037663
Candidatus_Profftella	0	0	0	0	0	7.06e-05	0	0	0	0	0	0	0	0	0	0	0	0.000235394	0	2.35e-05	0	0.000141236	0	0	0.000282473	7.06e-05	9.42e-05	0.0269291	4.71e-05	0	0.0109223	0	0.00814463	0.0170661	0	0
Alcaligenes	0.00727367	0.0126642	0.00148298	0.000564945	0	7.06e-05	0.00668518	0.00200085	0.00362506	0.00223624	0	0.00506097	0.00805047	0.00863895	0.000423709	0.000659103	7.06e-05	0.000870957	0.0268349	0.0110635	0.00101219	0.00216562	0	9.42e-05	0.000164776	0.000329551	0.00164776	0.000800339	2.35e-05	0.000141236	0.000164776	0.000282473	0.000164776	0.000117697	0	0.000164776
unidentified_Lachnospiraceae	0.00576715	0.00409585	0.00739137	0.00200085	0.000588485	0.00157714	0.014618	0.00169484	0.00430771	0.00193023	0.00122405	0.0264347	0.0036486	0.00263641	0.00197731	0.00214208	0.000918036	0.00188315	0.00477849	0.00680288	0.00171838	0.00534344	0.00105927	7.06e-05	0.000329551	0.00127113	0.00251871	0.000988654	0.00103573	0.00164776	0.00426063	0.00275411	0.0046608	0.00164776	0.000635563	0.000423709
unidentified_Corynebacteriaceae	0.00265995	0.00127113	0.012523	0.0262229	0	0.00282473	0.000635563	0.00150652	0.0102867	0.00414293	0	0.000329551	0.00160068	0.00378984	0.00437832	0.0173485	0	0.00141236	0.00162422	0.00275411	0.00317782	0.00334259	2.35e-05	0.00181253	0.000894496	0.000447248	0.00174191	0.00185961	2.35e-05	0.000729721	0.000659103	9.42e-05	0.00343675	0.00435479	2.35e-05	0.000894496
Erysipelothrix	0.00336613	0.000706181	0.00623794	0.00783861	0	0.0251401	0.000470788	0.000729721	0.00390754	0.017631	0	0.000847418	0.00188315	0.00915682	0.00171838	0.00642625	0	0.000517866	0.000188315	0.00108281	0.00515512	0.00324844	0	0.000329551	0.00449602	0.000164776	0.000965115	0.00786215	0	0.0112754	0.000141236	0.000517866	0.00145944	0.00647333	0	0.00550822
Devosia	0.00228332	0.00110635	0.000729721	0.000353091	0	0.00075326	0.00141236	0.0250224	0.000823878	0.000400169	2.35e-05	0.000564945	0.00131821	0.00131821	0.00037663	0.00108281	0	2.35e-05	0.00419001	0.00160068	0.000188315	0.000282473	0	2.35e-05	0.000988654	0.00553176	0.00506097	0.000729721	0	0.000541406	0.00644979	0.0024481	0.0136528	0.000918036	0	0.000258933
Moheibacter	0.00127113	0.000164776	0.00101219	0.000847418	0	0.0022127	0.000141236	0.000329551	0.000918036	0.000941575	0	0.000282473	0.00037663	0.024528	0.00228332	0.000918036	0	2.35e-05	0.000117697	0.000117697	0.00242456	0.000353091	0	0.000211854	0.00856833	0	4.71e-05	0.000588485	0	0.000423709	7.06e-05	2.35e-05	9.42e-05	0.000353091	0	0.000729721
Proteiniphilum	0.00101219	9.42e-05	0.00313074	0.00788569	0	0.0234452	0.000258933	0.000329551	0.00202439	0.0045431	0	0.000258933	0.000659103	0.00463726	0.003884	0.00313074	0	0.000164776	0	0.000353091	0.00193023	0.000918036	0	0.000306012	0.00308366	0.000117697	0.000353091	0.022692	0	0.0104515	0.000235394	0.000258933	0.000659103	0.0144061	0	0.00447248
Vibrio	0.00550822	0.0016713	0.00258933	0.0028718	0	0.00922744	0.00103573	0.000659103	0.00369568	0.00101219	4.71e-05	0.0226213	0.00164776	0.00193023	0.00235394	0.00211854	0	0.000282473	0.00411939	0.00122405	0.00235394	0.0168307	2.35e-05	0.000447248	0.0145944	0.00103573	0.00346029	0.00202439	0	0.0110635	0.00574361	0.00181253	0.0028718	0.00313074	4.71e-05	0.000329551
unidentified_Ruminococcaceae	0.00473142	0.00402523	0.0103102	0.0085448	0.0122169	0.00496681	0.0112989	0.00145944	0.00670872	0.00367214	0.0225978	0.0157243	0.00647333	0.00548468	0.00838002	0.0046608	0.0187138	0.00108281	0.00750906	0.00522574	0.00717951	0.00315428	0.0157714	0.000117697	0.00336613	0.00433125	0.0103338	0.00216562	0.0186667	0.00991008	0.00115343	0.00360152	0.00522574	0.00383692	0.0106398	0.00075326
Blautia	0.00661457	0.00529636	0.00623794	0.00122405	2.35e-05	0.00157714	0.0214915	0.00162422	0.00534344	0.00209501	0	0.0113224	0.00357799	0.00202439	0.00193023	0.00202439	9.42e-05	0.00075326	0.00411939	0.00823878	0.00150652	0.00362506	7.06e-05	9.42e-05	0.000188315	0.00117697	0.00200085	0.000447248	2.35e-05	4.71e-05	0.000941575	0.00381338	0.00661457	0.0024481	0.000164776	0.000258933
Chryseobacterium	0.00200085	0.0189492	0.000423709	0.000918036	0	0.00357799	0.00207147	0.000988654	0.00261287	0.00317782	0	0.000635563	0.00411939	0.000400169	0.00134175	0.00214208	0	0.000729721	0.000211854	0.00275411	0.000941575	0.00202439	0	0.00694412	0.000164776	0	0.000117697	0.000894496	0	0.00176545	4.71e-05	4.71e-05	4.71e-05	9.42e-05	2.35e-05	0.0040017
unidentified_Clostridiales	0.00331905	0.00138882	0.00720305	0.00847418	0.00378984	0.00378984	0.00249517	0.00129467	0.00355445	0.00277765	0.00725013	0.0100749	0.00343675	0.0137705	0.00508451	0.00367214	0.00444894	0.00331905	0.018808	0.00294242	0.0029895	0.00265995	0.00494327	0.000682642	0.00164776	0.00181253	0.00456664	0.00183607	0.00527282	0.00188315	0.00120051	0.00160068	0.0137235	0.00661457	0.00421355	0.00169484
Allobaculum	0.000306012	0.000164776	0.000235394	9.42e-05	0	0.0180547	0.000258933	7.06e-05	0.00120051	0.000164776	0	7.06e-05	0.000164776	0.000235394	7.06e-05	7.06e-05	0	2.35e-05	0.000282473	0.000329551	0.000117697	0.000353091	0	0	0.000117697	0.000517866	2.35e-05	0.000164776	0	0.000282473	0	9.42e-05	0	0.00117697	0	0.000188315
unidentified_Myxococcales	0.000800339	0.000635563	0	0	0	0	0.000729721	0.0180076	0	2.35e-05	0	0	0.000965115	0	4.71e-05	0.0014359	0	0	0	0.000306012	0	2.35e-05	0	0	0	0	0	0	0	0	0	0	0	0	0	0
Turicibacter	0.00160068	0.000659103	0.00164776	0.00188315	0.000588485	0.000400169	0.000988654	0.000588485	0.00101219	0.0007768	0.0015536	0.000258933	0.000635563	0.00769738	0.00108281	0.00127113	0.00105927	0.000894496	0.017325	0.00193023	0.000612024	0.000564945	0.000564945	0.000211854	0.00263641	0.000258933	0.00176545	0.00075326	0.00117697	0.000306012	0.000800339	0.000564945	0.00251871	0.00204793	0.000564945	0.000306012
Fibrobacter	0.000612024	0.000494327	7.06e-05	2.35e-05	0.00105927	2.35e-05	0.0171131	4.71e-05	2.35e-05	0	0.000306012	0	7.06e-05	2.35e-05	0.000823878	2.35e-05	9.42e-05	0	0	0.000870957	2.35e-05	0	0.000353091	0	0	4.71e-05	2.35e-05	2.35e-05	0.000117697	7.06e-05	0	0	0	0	0.000612024	2.35e-05
Hirschia	0.000211854	0.000282473	0.00037663	0	0	0	0.000400169	0.000918036	0.000235394	0	0	9.42e-05	0.000447248	4.71e-05	0.000117697	7.06e-05	0	0	0.000211854	0.000117697	0.000164776	0.000188315	0	0	0.00195377	0.0113695	0.00353091	0.00176545	0	0	0.0128054	0.0169484	0.0092039	0.00560237	0	0
Dubosiella	0.000800339	0.000423709	0.0016713	7.06e-05	0	0.0165011	0.000682642	9.42e-05	0.00075326	9.42e-05	0	0.000682642	0.000564945	0.000706181	0.000188315	7.06e-05	4.71e-05	0.000141236	0.00120051	0.000517866	0.000447248	0.00075326	0	0	0.000117697	4.71e-05	0.000612024	0.00037663	2.35e-05	7.06e-05	9.42e-05	4.71e-05	0.000353091	0.000235394	0	0.000164776
unidentified_Cyanobacteria	0.00148298	0.00197731	0.00875665	0.0161716	0	0.000517866	0.00207147	0.000541406	0.0160539	0.00115343	0	0.00729721	0.00110635	0.00145944	0.00141236	0.00157714	0	0.000306012	0.0127583	0.00181253	0.000988654	0.0052022	0	0.000188315	0.000258933	0.00176545	0.00209501	0.00101219	2.35e-05	7.06e-05	0.000188315	0.000235394	0.00190669	0.000612024	0	0.000353091
Rheinheimera	0.00153006	0.000918036	0.00256579	0.00291888	0	0.0106163	0.00303658	0.00289534	0.00273057	0.00814463	0	0.0007768	0.00499035	7.06e-05	0.00164776	0.0155125	0	0.000282473	0.000164776	0.00120051	0.00235394	0.00200085	0	0.000353091	0.00148298	0	0.000258933	0.00972177	0	0.0132527	0.000117697	0.000164776	0.000211854	0.00211854	0	0.00235394
Serratia	0.00263641	0.00849772	0.000564945	0.00108281	0	0.000188315	0.00289534	0.000729721	0.00254225	0.00129467	0	0.00273057	0.00195377	0.000423709	0.000400169	0.000659103	0	0.000329551	0.00268349	0.0154654	0.00110635	0.000470788	0	4.71e-05	0.00103573	4.71e-05	0.000164776	0.000470788	2.35e-05	0.000894496	4.71e-05	0.000117697	0.000211854	0.000164776	0	0.000447248
Tissierella	0.000800339	0.000258933	0.00419001	0.00666164	2.35e-05	0.0150887	0.000235394	0.000353091	0.00207147	0.00477849	0	0.000682642	0.00183607	0.00393108	0.00263641	0.00336613	0	9.42e-05	9.42e-05	0.000847418	0.00185961	0.00122405	0	0.000164776	0.00216562	0	0.000423709	0.0099807	2.35e-05	0.0114637	9.42e-05	0.000423709	0.000470788	0.0040017	0	0.000918036
Candidatus_Udaeobacter	0.00529636	0.00171838	0.000164776	9.42e-05	0	0	0.007768	0.000706181	2.35e-05	0.000164776	0	0.00103573	0.00835648	0.00484911	7.06e-05	4.71e-05	0	4.71e-05	0.0053199	0.0146886	4.71e-05	2.35e-05	4.71e-05	0	7.06e-05	0.000235394	0.00037663	0.0007768	0	0	0.000141236	0.000141236	0.000141236	0.000329551	0	7.06e-05
Romboutsia	0.00270703	0.00160068	0.00327197	0.00237748	0.00138882	0.00456664	0.00237748	0.00138882	0.00357799	0.00110635	0.000965115	0.00313074	0.00218916	0.00635563	0.00148298	0.00162422	0.00115343	0.00120051	0.0137941	0.00338967	0.0015536	0.00164776	0.000635563	0.000400169	0.000329551	0.000729721	0.00240102	0.00075326	0.00103573	0.000706181	0.00188315	0.00131821	0.00277765	0.00263641	0.00134175	0.00075326
Jeotgalicoccus	0.00037663	9.42e-05	0.00411939	0.00411939	0	0.00416647	0.000117697	0.00108281	0.00214208	0.00185961	0	0.000612024	0.00110635	0.000188315	0.00103573	0.0137235	0	0.000470788	0.000117697	0.000282473	0.00101219	0.00160068	0	0.000635563	0.000306012	0.00037663	0.00157714	0.00110635	0	0.00190669	0.000494327	0	0.0032249	0.0022127	0	0.000282473
Staphylococcus	0.00315428	0.00150652	0.0114637	0.0134645	0	0.000682642	0.00162422	0.00176545	0.0117932	0.00211854	0	0.00214208	0.00223624	0.0060967	0.00327197	0.0123346	7.06e-05	0.00108281	0.00456664	0.00348383	0.00242456	0.0037663	0	0.00037663	0.000659103	0.000659103	0.00188315	0.000988654	0	0.000329551	0.000729721	0.000353091	0.0028718	0.00105927	0	0.00171838
Fournierella	0	2.35e-05	7.06e-05	0	0	0.000282473	7.06e-05	0	0.00037663	0	0	0.00682642	0	7.06e-05	2.35e-05	7.06e-05	0	0	9.42e-05	4.71e-05	0	0	0	0	0	0	4.71e-05	0	0	0.0133939	0	0	9.42e-05	0	0	0
unidentified_Prevotellaceae	0.00171838	0.0014359	0.00564945	0.000211854	0.00037663	0.000282473	0.0133233	0.000612024	0.00247163	0.000612024	0.000211854	0.00193023	0.000941575	0.000870957	0.00101219	0.00124759	0.000211854	0.000306012	0.00734429	0.00207147	0.00185961	0.00294242	0.000117697	2.35e-05	4.71e-05	0.00190669	0.000682642	0.000188315	0.000141236	0.000141236	0.00110635	0.000470788	0.000258933	0.000541406	0.000423709	0.000235394
Fusobacterium	0.000258933	4.71e-05	0.000447248	0.000117697	0	0.000447248	0.000235394	0.000211854	0.000564945	9.42e-05	0	0.00423709	0.000258933	0.000117697	0.000258933	0.000117697	0	0.000258933	0.00141236	0.000235394	0.000258933	0.000306012	0	0	7.06e-05	4.71e-05	7.06e-05	0.000282473	0	0.000282473	0.000258933	0.0132998	2.35e-05	0.000258933	0	0
Bradyrhizobium	0.00600254	0.00419001	0.00176545	0.000282473	0	2.35e-05	0.00524928	0.00204793	0.00200085	0.00138882	0	0.000729721	0.00550822	0.00263641	0.00110635	0.000635563	0	2.35e-05	0.00463726	0.00404877	0.00103573	0.00216562	2.35e-05	2.35e-05	0.000564945	9.42e-05	0.000988654	0.00289534	0	0	7.06e-05	0.0131821	0.000329551	0.00762676	0	0.000164776
Lachnoclostridium	0.00141236	0.000870957	0.0040017	0.000800339	0.000447248	0.00197731	0.000941575	0.000188315	0.00115343	0.000400169	0.000635563	0.0124523	0.00103573	0.000612024	0.00153006	0.0007768	0.000612024	0.000141236	0.00176545	0.00120051	0.000706181	0.00204793	0.000282473	0	0.000235394	0.000612024	0.00169484	0.000682642	0.000635563	0.000635563	0.0107104	0.000823878	0.00190669	0.00185961	0.000211854	7.06e-05
Fermentimonas	0.00075326	9.42e-05	0.00148298	0.00338967	0	0.00659103	7.06e-05	0.000211854	0.000517866	0.000870957	0	0	0.000235394	0.00863895	0.00242456	0.00120051	0	2.35e-05	4.71e-05	0.000235394	0.00075326	0.000329551	0	4.71e-05	0.00284826	2.35e-05	9.42e-05	0.0123111	0	0.00308366	4.71e-05	2.35e-05	0.000141236	0.0014359	0	0.000541406
Mailhella	0.00075326	0.000306012	0.0014359	0.00214208	0.00367214	0.000682642	0.000494327	4.71e-05	0.000870957	0.00110635	0.00524928	9.42e-05	0.000800339	0.000188315	0.012264	0.000729721	0.00183607	7.06e-05	0.000235394	0.000353091	0.00185961	0.000400169	0.0037663	0	0.00138882	0.000400169	0.00602608	0.00134175	0.0014359	0.00148298	0.000847418	9.42e-05	0.00329551	0.000894496	0.00275411	0.000282473
Brumimicrobium	0.000541406	4.71e-05	0.000659103	0.000894496	0	0.0120522	7.06e-05	0.000141236	0.000494327	0.00214208	0	4.71e-05	9.42e-05	0.00258933	0.00218916	0.00105927	0	2.35e-05	0	4.71e-05	0.000258933	0.000517866	0	7.06e-05	0.00228332	0	9.42e-05	0.00802693	0	0.00402523	4.71e-05	2.35e-05	0.000258933	0.000541406	0	0.00124759
Truepera	0.000800339	0.000117697	0.000423709	0.000588485	0	0.00630855	0.000164776	0.00185961	0.000682642	0.000494327	0	0.000141236	0.000306012	0.0119109	0.00134175	0.000541406	0	7.06e-05	0.000141236	0.000329551	0.000164776	0.000188315	0	2.35e-05	0.00456664	2.35e-05	0.000164776	0.00101219	0	0.00110635	0	0.000117697	2.35e-05	0.000423709	0	0.000588485
Glutamicibacter	0.00684996	0.000823878	0.00557883	0.0109929	0	0.00195377	0.000941575	0.000659103	0.00725013	0.00534344	0	0.000494327	0.00190669	0.0116049	0.0046608	0.0076503	0	0.000235394	0.000517866	0.00230686	0.00371922	0.00190669	0	0.000823878	0.0076503	0.000211854	0.000659103	0.000706181	0	0.000564945	0.000117697	0.000423709	0.00131821	0.000682642	0	0.000494327
Nesterenkonia	2.35e-05	0	0	4.71e-05	0	0	0	7.06e-05	0	0	0	0	2.35e-05	7.06e-05	0	0	0	0.00579069	0.000258933	0	0	2.35e-05	0	0.0114872	0	2.35e-05	0	0.000117697	0	0	0	4.71e-05	0	0	0	0.0085448
Shewanella	0.000541406	0.000706181	0.000965115	0.000706181	0	0.00428417	0.000353091	0.000800339	0.00228332	0.00411939	0	0.01104	0.00122405	0.000635563	0.000400169	0.00183607	2.35e-05	0.000470788	0.00275411	0.000447248	0.000729721	0.00734429	0	0.00477849	0.00103573	0.000659103	0.000400169	0.000800339	0	0.0052022	0.00216562	0.000612024	0.00108281	0.0014359	0	0.000682642
Ignatzschineria	0	0	0	4.71e-05	0	9.42e-05	0	0	0	2.35e-05	0	0.0108987	0	0	2.35e-05	2.35e-05	0	0.000400169	0	0	2.35e-05	4.71e-05	0	0.000329551	2.35e-05	0	0	4.71e-05	0	2.35e-05	0	0	0	0	0	0.000470788
Ornithobacterium	0.00105927	9.42e-05	0.00120051	0.00117697	0	0.00150652	0.000164776	2.35e-05	0.000870957	0.000329551	0	0.000235394	0.000635563	0.0107575	0.00588484	0.000588485	0	0	0	0.000188315	0.00327197	0.000235394	0	0	0.00993362	0	0.000164776	0.00037663	0	0.000470788	2.35e-05	7.06e-05	4.71e-05	0.000117697	0	0.000353091
Ornithinicoccus	0.000494327	0.000235394	0.00313074	0.00303658	0	0.000729721	4.71e-05	0.000353091	0.00261287	0.000918036	0	0.000682642	0.000612024	0.0103338	0.00188315	0.00451956	0	0.000117697	0.000117697	0.000164776	0.00169484	0.00117697	0	0.000188315	0.0015536	0	0.000282473	4.71e-05	0	9.42e-05	2.35e-05	4.71e-05	9.42e-05	0.000235394	0	7.06e-05
Ohtaekwangia	0.000188315	0.000164776	0	0	0	0	0.000188315	0.0103338	0	7.06e-05	0	0.000117697	0.000188315	2.35e-05	0	0.000188315	0	0	4.71e-05	9.42e-05	0	0	0	0	0	0	0	0	0	0	0	0	0	0	0	0
Cellvibrio	0.00317782	0.000588485	0.00122405	0.00148298	0	0.00127113	0.000706181	0.0103102	0.00124759	0.00162422	0	0.000141236	0.00127113	0.00294242	0.00127113	0.00247163	0	2.35e-05	4.71e-05	0.000612024	0.00112989	0.000517866	0	7.06e-05	0.00595546	2.35e-05	0.000423709	0.00148298	0	0.00117697	0	0.000282473	4.71e-05	0.000823878	0	0.00164776
Oscillibacter	0.000541406	0.000400169	0.00423709	0.00148298	0.00254225	0.00037663	0.000400169	0.000353091	0.00129467	0.000941575	0.00506097	0.0100984	0.00075326	0.000447248	0.00202439	0.000729721	0.00477849	0.000141236	0.000329551	0.000635563	0.00101219	0.00157714	0.00416647	0	0.000517866	0.00037663	0.00185961	0.000541406	0.0044254	0.000729721	0.000258933	7.06e-05	0.000400169	0.000258933	0.00268349	9.42e-05
Taibaiella	0.000423709	9.42e-05	0.000706181	0.00037663	0	0.0099807	0.000117697	0.00122405	0.00037663	0.000588485	0	0	0.00037663	0.00258933	0.000235394	0.000517866	0	2.35e-05	4.71e-05	0.000141236	0.000682642	7.06e-05	0	2.35e-05	0.000659103	0.000117697	0.000211854	0.00103573	0	0.00254225	0.000117697	7.06e-05	0.000659103	0.000306012	0	0.000729721
Endozoicomonas	0	0	0.000306012	0	0	0	0	0	0	0	0	0	0	0	0	0	0	0	0	2.35e-05	7.06e-05	0.000211854	0	0	9.42e-05	0	0.0097453	2.35e-05	0	0	0	0	0	0	0	0
Gelidibacter	0.000188315	0	0.00037663	0.00037663	0	0.00835648	4.71e-05	9.42e-05	0.000470788	0.00202439	0	0	4.71e-05	0.00950991	0.00200085	0.00153006	0	0	4.71e-05	4.71e-05	0.00127113	0.000141236	0	0.000164776	0.0044254	0	2.35e-05	0.000659103	0	0.00120051	4.71e-05	0	0	0.00103573	0	0.00185961
Parabacteroides	0.000894496	0.0007768	0.00124759	0.000800339	0.00145944	0.00112989	0.000988654	0.000400169	0.00225978	0.000706181	0.000588485	0.00202439	0.00501389	0.000823878	0.000564945	0.000729721	0.00103573	0.0016713	0.00193023	0.000800339	0.00948637	0.00136528	0.000659103	7.06e-05	0.000306012	0.000800339	0.00136528	0.000988654	0.00117697	0.00141236	0.0076503	0.000682642	0.000847418	0.000494327	0.00115343	0.000659103
Rubritalea	7.06e-05	9.42e-05	0	0	0	0	7.06e-05	0.00906266	0	0	0	0	7.06e-05	0	0	0.000235394	0	0	0	2.35e-05	0	0	0	0	0	0	0	0	0	0	0	0	0	0	0	0
Idiomarina	0.000847418	0.000117697	0.000329551	0.000682642	0	0.00204793	7.06e-05	9.42e-05	0.000188315	0.00037663	0	7.06e-05	0.000400169	7.06e-05	0.00037663	0.000470788	0	0	2.35e-05	0.000117697	0.000282473	0.000164776	0	0	0.00124759	0	4.71e-05	0.00870957	0	0.0022127	7.06e-05	9.42e-05	0	0.00174191	0	0.000306012
Brachybacterium	0.005979	0.000400169	0.00515512	0.00845064	0	0.000470788	0.000494327	0.000564945	0.00489619	0.00240102	0	0.000329551	0.000447248	0.00586131	0.00211854	0.00774446	0	0.000164776	0.000141236	0.000659103	0.00115343	0.00174191	0	0.000282473	0.00131821	0	0.000306012	0.000141236	0	9.42e-05	9.42e-05	4.71e-05	0.00112989	0.000729721	0	0.000306012
Luteolibacter	0.000164776	0.000164776	2.35e-05	2.35e-05	4.71e-05	0	0.000306012	0.00819171	0.000141236	0	0	0.000117697	0.000235394	0	4.71e-05	0.000306012	0	0	0	0.000141236	0	0	0	0	0	0	2.35e-05	2.35e-05	0	2.35e-05	0	0	0	0	0	4.71e-05
Akkermansia	0.00171838	0.0007768	0.000682642	0.000659103	0.0014359	0.000588485	0.00110635	0.000282473	0.00473142	0.000918036	0.00381338	0.00409585	0.000988654	0.000706181	0.00814463	0.000635563	0.00548468	0.000447248	0.00103573	0.00120051	0.00145944	0.00174191	0.00567299	2.35e-05	0.000447248	0.000164776	0.00755614	0.000588485	0.00411939	0.000870957	7.06e-05	0.00037663	0.00136528	0.000564945	0.000965115	0.000188315
Luteimonas	0.000564945	0.000423709	0.000494327	0.00103573	0	0.00809755	0.000306012	0.00477849	0.000400169	0.00110635	4.71e-05	0.0015536	0.000612024	0.00689704	0.00117697	0.00188315	0	0	4.71e-05	0.000329551	0.000329551	0.000235394	0	4.71e-05	0.000941575	2.35e-05	0.000141236	0.000870957	0	0.00164776	2.35e-05	2.35e-05	0.000141236	0.00075326	0	0.000353091
unidentified_Acidobacteria	0.00480203	0.00230686	0.000588485	0.000117697	0	0	0.00456664	0.00134175	0.000211854	0.000235394	0	0.00435479	0.00176545	0.00162422	0.000188315	0.000164776	0	0.000141236	0.00275411	0.00795631	0.000117697	0.00037663	0	2.35e-05	0.000141236	2.35e-05	0.00157714	0.00117697	0	9.42e-05	2.35e-05	0.000329551	4.71e-05	0.000306012	0	0.000282473
Massilia	0.00183607	0.000965115	0.000682642	0.000564945	0	4.71e-05	0.00117697	0.000306012	0.00790923	0.000423709	4.71e-05	0.000353091	0.00103573	0.000659103	0.000211854	0.000306012	0	0.000164776	0.000894496	0.00160068	0.000447248	0.000517866	0	0.000117697	0	7.06e-05	0.000659103	0.000400169	0	2.35e-05	2.35e-05	4.71e-05	0.000282473	0.000282473	0	0.000211854
unidentified_Burkholderiaceae	0.00296596	0.00402523	0.00214208	0.000941575	0	9.42e-05	0.00567299	0.00188315	0.00522574	0.00381338	0	0.000188315	0.00788569	0.000564945	0.00546114	0.00120051	0	7.06e-05	0.00176545	0.00160068	0.00348383	0.00348383	0	0	0.000141236	0.000141236	0.000423709	0.000564945	0	2.35e-05	2.35e-05	2.35e-05	0.000141236	7.06e-05	0	0
Acidibacter	0.0062144	0.00562591	0.0031072	0.000965115	0	0	0.00781507	0.00294242	0.00435479	0.00223624	0	0.0007768	0.00430771	0.0007768	0.00576715	0.00218916	0	0.00037663	0.00145944	0.00444894	0.00138882	0.00197731	0.000141236	0	0.000353091	0.000164776	0.00117697	0.00343675	0	0	0.00037663	4.71e-05	0.000164776	0.000188315	0	7.06e-05
Arsenicitalea	0.000423709	0.000235394	2.35e-05	2.35e-05	0	0	0.000282473	0.00781507	0.000141236	2.35e-05	0	0	0.000329551	0.000164776	4.71e-05	0.000282473	0	2.35e-05	4.71e-05	0.000235394	2.35e-05	4.71e-05	0	0	0	2.35e-05	2.35e-05	0	0	0	0	0	0	0	0	0
Oribacterium	0.00117697	0.000635563	2.35e-05	0	0	0	0.00779153	0.000164776	0	7.06e-05	0	2.35e-05	0.000306012	7.06e-05	0.000517866	0	0	0	0.000282473	0.00150652	2.35e-05	2.35e-05	0	0	4.71e-05	4.71e-05	0.000164776	0.000117697	0	0	0	2.35e-05	0	7.06e-05	0	0
Ruminobacter	0.000706181	0.000258933	0.00153006	0.00294242	0.000353091	0.000541406	0.000141236	0.000117697	0.000612024	0.000400169	0.000470788	4.71e-05	0.000494327	0.000423709	0.00157714	0.000659103	0.000659103	2.35e-05	0.000564945	0.000211854	0.00103573	0.000400169	0.000541406	7.06e-05	0.000706181	0.000635563	0.00779153	0.000800339	0.000235394	0.000965115	0.000941575	7.06e-05	0.00247163	0.00225978	0.000282473	0.000211854
Galbibacter	0.00148298	9.42e-05	0.000729721	0.00101219	0	4.71e-05	9.42e-05	2.35e-05	0.000329551	0.000117697	0	0	0.000282473	0.00207147	0.000517866	0.000164776	0	0	0	0.000235394	0.00117697	9.42e-05	0	0	0.00736783	0	7.06e-05	0.000235394	0	2.35e-05	0	7.06e-05	0	9.42e-05	0	9.42e-05
Pseudoalteromonas	0.000117697	0.000188315	0.000470788	0.000988654	0	0.00178899	7.06e-05	0.000117697	0.000400169	0.000894496	0	0.00200085	9.42e-05	0.000517866	0.000141236	0.000588485	0	0.000235394	0.000823878	0.000117697	0.000188315	0.00256579	0	7.06e-05	0.000141236	0.000353091	0.000447248	0.000211854	0	0.00183607	0.00164776	0.000282473	0.000517866	0.00037663	0	0.00736783
Stenotrophomonas	0.00369568	0.00727367	0.00105927	0.000612024	0	0.000235394	0.00317782	0.00178899	0.00134175	0.00200085	0	0.0015536	0.00383692	0.0024481	0.00037663	0.000353091	9.42e-05	0.00378984	0.00586131	0.00564945	0.000494327	0.00124759	0	0.0052022	0.000635563	0.00188315	0.00157714	0.00157714	0	0.000918036	0.00181253	0.00251871	0.00200085	0.00112989	0	0.00105927
unidentified_Rickettsiales	9.42e-05	0.000188315	0.000211854	0.000494327	0	0	0.000141236	0.000211854	0.000353091	2.35e-05	0	4.71e-05	0.000517866	0.000117697	0.000117697	0.000235394	0	0	0.000353091	0.000164776	2.35e-05	0.00727367	0	0	0	0	2.35e-05	7.06e-05	0	0	2.35e-05	0	2.35e-05	0.000635563	0	0.000164776
Hungatella	0.000329551	0.000470788	0.00197731	0.00207147	0.0067558	0.000635563	0.000447248	0.000211854	0.00103573	0.0007768	0.00527282	0.000894496	0.00075326	0.000329551	0.00652041	0.000988654	0.00463726	0.000188315	0.0007768	0.000470788	0.00160068	0.000894496	0.00407231	2.35e-05	0.000941575	0.000235394	0.00447248	0.000423709	0.00567299	0.000965115	0.00141236	0.000306012	0.00134175	0.000470788	0.00727367	0
Steroidobacter	0.00261287	0.00138882	4.71e-05	0.000164776	0	2.35e-05	0.0029895	0.00725013	0.000117697	2.35e-05	0	0.00037663	0.000894496	0.000306012	0.000117697	0.00101219	0	0	0.00037663	0.00353091	7.06e-05	0	0	0	4.71e-05	2.35e-05	7.06e-05	0.000211854	0	4.71e-05	0	0	0	0	0	2.35e-05
Myroides	0.000517866	9.42e-05	0.000470788	0.000353091	0	0.00717951	2.35e-05	0.000188315	0.00117697	0.00593192	0	0.000258933	0.00160068	0.000306012	0.00037663	0.00258933	0	4.71e-05	0	0.000141236	0.000423709	0.000164776	0	4.71e-05	0.000306012	0	0.000117697	0.000847418	0	0.00258933	0.000117697	0	0.000282473	0.000517866	0	0.00138882
Tyzzerella	0.000306012	0.000258933	0.00188315	0.00164776	0.00421355	0.00115343	0.000306012	0.000117697	0.00115343	0.000706181	0.00541406	0.00249517	0.000823878	0.000635563	0.00265995	0.000847418	0.00496681	4.71e-05	0.000965115	0.000423709	0.00131821	0.000353091	0.00553176	0	0.000729721	0.000164776	0.00350737	0.000329551	0.00710889	0.00101219	0.000517866	0.000211854	0.00169484	0.00157714	0.00550822	0.000258933
Phascolarctobacterium	0.000329551	0.00037663	0.00138882	0.00108281	0.00247163	0.000423709	0.0014359	0.000117697	0.00185961	0.00169484	0.0044254	0.000635563	0.00037663	0.000306012	0.00703828	0.000470788	0.00249517	0.000164776	0.00075326	0.000329551	0.000965115	0.000470788	0.00188315	4.71e-05	0.000353091	0.000258933	0.00157714	0.000541406	0.00258933	0.0007768	0.00433125	4.71e-05	0.0028718	0.000682642	0.00178899	0.000188315
Oligella	0.00122405	0.000306012	0.00124759	0.00145944	0	0.00164776	0.000258933	0.000282473	0.00105927	0.000423709	0	0.000117697	0.000306012	0.0069912	0.00277765	0.000870957	0	0	7.06e-05	0.000400169	0.000941575	0.000894496	0	0	0.00482557	0	0.000400169	0.00101219	0	0.00112989	4.71e-05	0.000282473	0.000329551	0.000847418	0	0.000164776
Olsenella	0.000870957	0.000306012	0.000517866	0.000447248	9.42e-05	2.35e-05	0.00661457	0.000141236	0.000258933	7.06e-05	0	0.000117697	0	0.00075326	0.000517866	0.000235394	9.42e-05	0	0.00251871	0.000706181	7.06e-05	9.42e-05	0	0	2.35e-05	0	9.42e-05	4.71e-05	2.35e-05	0.000117697	4.71e-05	7.06e-05	0.000188315	0.00145944	9.42e-05	0.000117697
Enterococcus	0.00216562	0.00176545	0.00303658	0.00200085	2.35e-05	0.00214208	0.00647333	0.000823878	0.00131821	0.00183607	0	0.00301304	0.00202439	0.0007768	0.00115343	0.00397815	0	0.000447248	0.00207147	0.00230686	0.00110635	0.00103573	0	9.42e-05	0.000258933	0.000141236	0.000329551	0.000847418	0	0.000941575	4.71e-05	0.000117697	0.000117697	0.000494327	0	0.000353091
Subdoligranulum	0.00103573	0.000706181	0.000141236	0.000141236	0	0.000211854	0.00626147	0.000282473	0.000729721	0.000329551	7.06e-05	0.00247163	0.000423709	0.000659103	0.000541406	9.42e-05	0	0.000211854	0.00129467	0.00148298	0.000141236	0.000447248	0	4.71e-05	2.35e-05	0.000329551	0.000306012	0.000141236	0	2.35e-05	0.000235394	0.000117697	0.00129467	0.00141236	0	4.71e-05
Thiobacillus	0.00228332	0.00369568	4.71e-05	2.35e-05	0	0	0.000659103	0.000117697	0	4.71e-05	0	7.06e-05	0.000258933	0.00265995	4.71e-05	0.000164776	0	0	0.00612024	0.000847418	0	2.35e-05	0	7.06e-05	0	0	0.000353091	0.000117697	0	4.71e-05	0	0.000141236	0	0	0	0.000164776
Nitriliruptor	0	0	0	0	0	0	0	0	0	0	0	0	0	0	0	0	0	0.00604962	4.71e-05	0	0	0	0	0.00393108	0	0	0	0	0	0	0	0	0	0	0	0.00433125
Actinobacillus	4.71e-05	2.35e-05	0.000117697	0	0	0	4.71e-05	0	0	0	0	0	0	0.0024481	0	0	0	0	0.00600254	0	0	0	0	0	4.71e-05	0	0	2.35e-05	0	0	2.35e-05	9.42e-05	0	7.06e-05	0	0
Ensifer	0.000329551	0.000141236	0	2.35e-05	0	0	0.000400169	0.005979	0	0	0	4.71e-05	0.000258933	7.06e-05	0	0.000211854	0	7.06e-05	0	0.00037663	0	0	0	0	2.35e-05	0	4.71e-05	0	0	0	0	2.35e-05	0	0	0	0
Roseburia	0.000965115	0.000800339	0.00386046	0.000918036	0.000188315	0.000117697	0.000847418	0.000564945	0.00242456	0.000517866	0.000258933	0.00593192	0.00101219	0.000235394	0.000823878	0.00157714	0.000211854	7.06e-05	0.000635563	0.000988654	0.00197731	0.00331905	0.000164776	4.71e-05	2.35e-05	0.000117697	0.000659103	0.000282473	0.000235394	0.000164776	2.35e-05	2.35e-05	0.00117697	4.71e-05	0.000211854	2.35e-05
Methanobrevibacter	2.35e-05	4.71e-05	0.00195377	0.00583777	9.42e-05	0	4.71e-05	0	0.00183607	0.000235394	0.000447248	0.000164776	0.000235394	0.00037663	0.000659103	0.000847418	0.000235394	0.000117697	0.000447248	0	0.000706181	0.000188315	0.000470788	4.71e-05	0.000141236	2.35e-05	0.000353091	0	0.000117697	7.06e-05	0	7.06e-05	0.00037663	0.000141236	0.000117697	2.35e-05
Haliangium	0.00579069	0.00327197	0.00122405	4.71e-05	0	0	0.00336613	0.00407231	0.00141236	0.000517866	0	0.000823878	0.0015536	0.00103573	0.000800339	0.000447248	0	0	0.00075326	0.00506097	0.000494327	0.000706181	4.71e-05	4.71e-05	7.06e-05	0	0.00251871	0.00105927	2.35e-05	0	2.35e-05	0	2.35e-05	0	0	0
Paracoccus	0.000612024	0.000635563	0.000541406	0.00120051	0	0.0023304	0.000423709	0.00101219	0.00117697	0.000588485	0	0.000494327	0.000682642	0.00579069	0.000918036	0.00117697	0	4.71e-05	0.00037663	0.000965115	0.000353091	0.000258933	0	7.06e-05	0.00150652	7.06e-05	0.000306012	0.00150652	0	0.000612024	7.06e-05	7.06e-05	0.000117697	0.000353091	0	0.000470788
Woeseia	0.000258933	7.06e-05	2.35e-05	0	0	0	0.000353091	0.000400169	0	0	0	0	0	7.06e-05	2.35e-05	0	0	0	0	0.000470788	0	0.000423709	0	0	0	0	0.00553176	2.35e-05	0	0	0	0	0	0	0	0
Acidothermus	0.00456664	0.00440186	0.00463726	0.00209501	0	0	0.00419001	0.00313074	0.00550822	0.0032249	0	0.000400169	0.00327197	0.000329551	0.00496681	0.00258933	0	0.000188315	0.000659103	0.00169484	0.00178899	0.0014359	0.000306012	0	0.000188315	0.000258933	0.00134175	0.00258933	0	0	0.000329551	7.06e-05	0.000353091	0.000517866	0	9.42e-05
Bifidobacterium	0.00174191	0.00117697	0.00240102	0.00550822	0.000117697	0.00216562	0.00308366	0.000564945	0.00183607	0.000941575	0.000141236	0.00348383	0.00254225	0.000870957	0.00115343	0.00216562	4.71e-05	0.000423709	0.00174191	0.00263641	0.00280119	0.00176545	2.35e-05	0.000329551	0.000164776	0.000306012	0.00204793	0.000282473	0.0007768	0.00148298	0.0053199	0.00124759	0.00223624	0.00423709	9.42e-05	0.000682642
unidentified_Bacteria	0.00138882	0.000211854	0.000800339	0.00131821	0	0.000588485	0.000329551	0.000823878	0.00141236	0.00108281	0	0.000353091	0.000400169	0.00110635	0.00430771	0.000423709	0	0	0.000353091	0.000400169	0.000470788	9.42e-05	0	2.35e-05	0.00539052	0	0.000211854	0.000306012	0	2.35e-05	0	0	4.71e-05	0.000211854	0	7.06e-05
Megasphaera	2.35e-05	2.35e-05	4.71e-05	4.71e-05	0	0.000117697	7.06e-05	0	0.000306012	2.35e-05	0	0.000164776	0	0.000164776	4.71e-05	0	0	0	0.000188315	9.42e-05	2.35e-05	0.000258933	0	0	0	0	9.42e-05	9.42e-05	0	0.000164776	0.00240102	0.000235394	7.06e-05	0.00529636	0	4.71e-05
Jeotgalibaca	0.00185961	0.000258933	0.00393108	0.0046608	0	0.00423709	0.000211854	0.000541406	0.00134175	0.00280119	0	0.000541406	0.000635563	0.000494327	0.00120051	0.00527282	0	0.000400169	7.06e-05	0.000494327	0.00190669	0.00197731	0	0.000188315	0.00211854	7.06e-05	0.000353091	0.00129467	0	0.0045431	0.000141236	7.06e-05	0.000258933	0.000447248	2.35e-05	0.00157714
Paenalcaligenes	0.00190669	0.00037663	0.00209501	0.00249517	0	0.00378984	0.000211854	0.000282473	0.00153006	0.00136528	0	7.06e-05	0.000635563	0.00141236	0.00101219	0.00153006	0	0.000141236	0.000258933	0.000541406	0.00202439	0.00136528	0	2.35e-05	0.00216562	2.35e-05	0.000258933	0.00258933	0	0.00522574	2.35e-05	0.000141236	0.000423709	0.000965115	0	0.00174191
Leucobacter	0.000941575	0.000470788	0.00327197	0.00404877	0	0.00324844	0.000188315	0.000517866	0.00341321	0.00353091	0	0.000400169	0.000894496	0.00477849	0.00150652	0.0052022	0	0.000164776	0.000164776	0.000470788	0.00136528	0.00101219	0	0.000588485	0.00150652	9.42e-05	0.000588485	0.00200085	0	0.00138882	9.42e-05	0.000117697	0.00103573	0.00108281	0	0.000612024
Membranicola	0.00075326	4.71e-05	0.000211854	0.000188315	0	4.71e-05	0.000141236	9.42e-05	0.000164776	9.42e-05	0	0	0.000117697	0.0052022	0.00108281	0.000188315	0	0.000117697	4.71e-05	0.000188315	0.000235394	9.42e-05	0	4.71e-05	0.00228332	0	0.000117697	7.06e-05	0	2.35e-05	0	0	0	4.71e-05	0	7.06e-05
Gemmatimonas	0.00517866	0.00211854	4.71e-05	7.06e-05	0	0	0.0028718	0.00197731	0.000400169	2.35e-05	0	0	0.00160068	0.00157714	0.000164776	0.000235394	0	0	0.0007768	0.00393108	9.42e-05	0.000188315	0	0	7.06e-05	0	0.000258933	0.000564945	0	0	2.35e-05	9.42e-05	7.06e-05	4.71e-05	0	0
Intestinimonas	0.000235394	0.000117697	0.00169484	0.00108281	0.00397815	0.000400169	0.000423709	9.42e-05	0.000517866	0.00037663	0.00461372	0.00171838	0.000588485	0.000659103	0.00258933	0.000447248	0.00470788	0	0.000517866	0.000353091	0.000635563	0.000306012	0.0036486	0	0.000329551	0.000211854	0.00270703	0.000211854	0.00517866	0.000729721	0.000306012	0.000329551	0.00112989	0.000423709	0.0045431	7.06e-05
Arenimonas	0.00150652	0.000729721	4.71e-05	7.06e-05	0	0	0.000870957	0.00503743	2.35e-05	4.71e-05	0	0.000494327	0.00157714	0.000423709	2.35e-05	0.000706181	0	7.06e-05	0.000517866	0.00190669	9.42e-05	4.71e-05	0	0	0	0	7.06e-05	4.71e-05	0	0	0	0	0	0	0	0
Methylonatrum	4.71e-05	0	0	0	0	0	2.35e-05	2.35e-05	0	0	0	0	2.35e-05	4.71e-05	0	0	0	0.00178899	2.35e-05	0.000117697	0	0	0	0.0037663	0	0	0	0	0	0	0	0	2.35e-05	0	0	0.00496681
Brevibacterium	0.000188315	0.000164776	0.00138882	0.00487265	0	0.000494327	0.000117697	0.000235394	0.00291888	0.00141236	0	0.000400169	0.000235394	0.000211854	0.00209501	0.00437832	0	7.06e-05	4.71e-05	0.000211854	0.000400169	0.00117697	0	0.000235394	0.000306012	4.71e-05	7.06e-05	0.000188315	0	0.000141236	0.000117697	0.000164776	0.000400169	0.000235394	0	2.35e-05
Terrisporobacter	0.000423709	0.000117697	0.000235394	9.42e-05	0	0	0.000329551	0.000164776	0.000141236	2.35e-05	7.06e-05	4.71e-05	0.000117697	0.00216562	7.06e-05	0.000117697	4.71e-05	0.000706181	0.00480203	0.000612024	2.35e-05	0.000164776	2.35e-05	0.000329551	0.000141236	0.000494327	0.000329551	0.000117697	7.06e-05	0	0.000141236	9.42e-05	0.000141236	0.000894496	4.71e-05	0.000282473
Comamonas	0.00169484	0.0029895	0.000494327	0.000494327	0	0.00134175	0.0015536	0.000564945	0.000965115	0.00280119	0	0.000329551	0.00202439	0.00183607	0.000447248	0.00207147	0	0.000188315	0.00127113	0.0046608	0.000706181	0.0007768	0	0.000517866	0.000659103	4.71e-05	0.000211854	0.000965115	0	0.00367214	7.06e-05	9.42e-05	0.000235394	0.000188315	0	0.000282473
Porticoccus	4.71e-05	2.35e-05	7.06e-05	0.000164776	0	2.35e-05	2.35e-05	4.71e-05	4.71e-05	7.06e-05	0	0	0	0.000823878	0.000329551	0.000117697	0	0	2.35e-05	0	0.000258933	4.71e-05	0	0	0.0046608	0	7.06e-05	0.000329551	0	7.06e-05	0	4.71e-05	2.35e-05	0.000211854	0	2.35e-05
Sphingobacterium	0.00141236	0.000517866	0.000494327	0.00103573	0	0.000706181	0.00190669	0.000635563	0.00200085	0.00324844	0	0.000282473	0.00112989	0.00190669	0.00459018	9.42e-05	0	0	0.000470788	0.00353091	0.000282473	0.00145944	0	0.000329551	0.00193023	4.71e-05	0.000164776	0.000847418	0	0.000800339	0.000141236	0.000188315	2.35e-05	0.000258933	0	0.00115343
Wolbachia	0	9.42e-05	0	0	0	0	0	0	0	0	0	0	0	0	0	0	0	0	0	0	0	0	0	0	0	4.71e-05	0	0.00456664	0	0	0.000635563	0	0.000494327	0.00153006	0	0
Mucispirillum	0.000258933	0.000117697	0.0016713	7.06e-05	0	0	7.06e-05	2.35e-05	0.000258933	4.71e-05	0	0.0045431	9.42e-05	0.000141236	7.06e-05	0	0	2.35e-05	0.000306012	0.00037663	7.06e-05	0.00075326	0	0	0	2.35e-05	2.35e-05	0	0	0	0	0	0	0	0	0
Oceanisphaera	0.000541406	0.000117697	0.000729721	0.000517866	0	0.00249517	7.06e-05	0.000117697	0.00075326	0.00437832	0	0	0.000235394	0.000447248	0.000211854	0.00223624	0	9.42e-05	7.06e-05	4.71e-05	0.00185961	0.0031072	0	0.000329551	0.000612024	7.06e-05	0.000211854	0.000541406	0	0.00223624	9.42e-05	0	0.00037663	0.0016713	0	0.0045431
Novosphingobium	0.000282473	0.000188315	0.000117697	9.42e-05	0	0.000141236	0.000306012	0.00437832	0.000517866	9.42e-05	0	7.06e-05	0.000282473	0.000612024	0.000117697	0.000329551	0	0	0.000211854	0.000423709	0.000258933	7.06e-05	0	4.71e-05	0.000188315	0	9.42e-05	9.42e-05	0	7.06e-05	2.35e-05	7.06e-05	7.06e-05	0	0	0.000400169
Megamonas	0.000141236	0.000188315	0.000494327	4.71e-05	0	0.00414293	9.42e-05	9.42e-05	0.00110635	0.000141236	0	0.00308366	0.000164776	0.000211854	0.000447248	0.000541406	0	0.000258933	0.000423709	0.000117697	0.000447248	0.000965115	0	0	0	0.000117697	0.000282473	7.06e-05	0	0.000612024	0.00433125	4.71e-05	0.00313074	0	0	0.000117697
Faecalibaculum	0.000635563	0.000353091	0.00378984	0.00037663	0	0.00115343	0.000353091	9.42e-05	0.000258933	0.000353091	0	0.000800339	0.00218916	0.000235394	0.000329551	0.000164776	0	0.000211854	0.000235394	0.00075326	0.00433125	0.00120051	0	0	0	0.000188315	0.000282473	0.000188315	0	0	7.06e-05	0.000188315	4.71e-05	0.000141236	0	0
Bergeyella	0.00421355	0.000400169	0.00122405	0.00145944	0	0.000141236	0.000400169	0.000141236	0.000635563	0.000306012	0	0.000141236	0.000353091	0.00301304	0.00228332	0.00037663	0	2.35e-05	0	0.00037663	0.000423709	0.000400169	0	0	0.00270703	0	4.71e-05	9.42e-05	0	2.35e-05	2.35e-05	4.71e-05	2.35e-05	9.42e-05	0	0.000117697
Pedobacter	0.000894496	0.000423709	0.00134175	0.00120051	0	0.000588485	0.000258933	7.06e-05	0.00247163	0.00153006	0	0.000117697	0.000470788	0.00228332	0.000682642	0.000517866	0	0.00037663	0.000235394	0.000541406	0.00129467	0.000541406	0	0.000141236	0.00254225	2.35e-05	0.000258933	0.000517866	0	0.000706181	0.000117697	0	0.000329551	0.000141236	0	0.00421355
Arcobacter	7.06e-05	0	9.42e-05	9.42e-05	0	0.000306012	0	9.42e-05	0.000706181	0.00419001	0	0.000564945	9.42e-05	7.06e-05	0.0007768	0.000823878	0	0.000235394	0	2.35e-05	2.35e-05	0.000706181	0	4.71e-05	2.35e-05	0	0	0.00075326	0	0.00120051	0	0	0	0.00037663	0	0.000682642
Bryobacter	0.00306012	0.00235394	0.000965115	0.000447248	0	0.000235394	0.00419001	0.000988654	0.00131821	0.00108281	0	0.000329551	0.00185961	0.000706181	0.00174191	0.000353091	2.35e-05	9.42e-05	0.000823878	0.00301304	0.000588485	0.000659103	9.42e-05	0	0.000211854	0.000188315	0.00037663	0.000800339	0	4.71e-05	7.06e-05	0	9.42e-05	4.71e-05	0	2.35e-05
Ornithinimicrobium	9.42e-05	9.42e-05	0.00103573	0.00150652	0	9.42e-05	4.71e-05	4.71e-05	0.000988654	0.000235394	0	9.42e-05	0.000164776	0.00414293	0.000823878	0.00160068	0	2.35e-05	0.000117697	7.06e-05	0.000588485	0.000517866	0	0	0.000494327	4.71e-05	0.000117697	2.35e-05	0	4.71e-05	7.06e-05	0	0.000235394	0.00037663	0	0
Paeniclostridium	0.000400169	0.000117697	0.00218916	0.00197731	0.000800339	0.000306012	0.000117697	0.000894496	0.000729721	0.00037663	0.000588485	0.000188315	0.00075326	0.00193023	0.00105927	0.00129467	0.000588485	0.000117697	0.00404877	0.000282473	0.000729721	0.000729721	0.000447248	9.42e-05	0.000258933	0.000164776	0.00197731	0.000258933	0.000682642	0.000447248	0.000329551	0.000141236	0.000682642	0.000258933	0.000447248	0.000564945
unidentified_Erysipelotrichaceae	0.00101219	0.000800339	0.000353091	0.000188315	4.71e-05	0.000447248	0.00390754	9.42e-05	0.000282473	0.000282473	0	0.00134175	0.000470788	0.000164776	0.000258933	9.42e-05	4.71e-05	0.000282473	0.00075326	0.000988654	9.42e-05	9.42e-05	7.06e-05	4.71e-05	4.71e-05	2.35e-05	0.000188315	0.000235394	7.06e-05	0.000188315	0.00120051	0.000400169	0.00124759	9.42e-05	9.42e-05	9.42e-05
Sporosarcina	0.00294242	0.000894496	0.00296596	0.0032249	0	0.00188315	0.0016713	0.00390754	0.00207147	0.0014359	0	0.00115343	0.00153006	0.00141236	0.000941575	0.00225978	0	0.000188315	0.000258933	0.00176545	0.0016713	0.00103573	0	9.42e-05	0.00122405	0.000188315	0.000965115	0.00122405	0	0.00176545	0.000282473	0.000141236	0.00105927	0.000494327	0	0.000659103
Rhodococcus	0.000635563	0.000329551	0.000164776	0.000235394	0	7.06e-05	0.00037663	2.35e-05	2.35e-05	9.42e-05	0	0.00386046	0	0.000117697	7.06e-05	0	0	7.06e-05	0.000188315	0.000612024	0	9.42e-05	0	0	0	0.000258933	9.42e-05	0.000258933	0	4.71e-05	2.35e-05	0	0.000188315	0	0	7.06e-05
Empedobacter	0.000706181	0.000306012	0	0.000282473	0	0	0.000706181	0.000188315	0	0	0	0	0.000211854	0.000117697	0.000117697	2.35e-05	0	0.00169484	0.000235394	0.00383692	2.35e-05	0	0	0.000282473	0	0	0	2.35e-05	0	0	0	0	4.71e-05	0	0	0.000447248
Candidatus_Carsonella	0	0	0	0	0	0	0	0	0	0	0	0	0	0	0	0	0	0	0	0	0	0	0	0	0	0	0	0.00381338	0	0	0.000494327	0	0.000564945	0.00112989	0	0
Facklamia	0.000400169	0.000117697	0.0022127	0.00200085	0	0.00117697	2.35e-05	0.000447248	0.00247163	0.00105927	0	0.000164776	0.000211854	0.000258933	0.000635563	0.00378984	0	0.000117697	0.000117697	0.000258933	0.000941575	0.000729721	0	0	0.000306012	0.000188315	0.000965115	0.000329551	0	0.00075326	0.000447248	0	0.00136528	0.00120051	0	0.000164776
Pedomicrobium	0.000847418	0.000470788	7.06e-05	0	0	0.000164776	0.000400169	0.0037663	9.42e-05	4.71e-05	0	0.000141236	0.000470788	0.000306012	0	7.06e-05	0	0	0.000564945	0.000941575	2.35e-05	9.42e-05	2.35e-05	0	2.35e-05	0	0.000117697	0.000329551	0	0	2.35e-05	4.71e-05	4.71e-05	9.42e-05	0	0
Ramlibacter	0.00268349	0.00127113	0.000470788	9.42e-05	2.35e-05	0	0.00185961	0.00160068	0.000400169	0.000117697	0	0.00105927	0.000988654	0.000517866	0.000117697	0.000164776	0	4.71e-05	0.00101219	0.0015536	9.42e-05	0.000564945	0	2.35e-05	0.00037663	0.00153006	0.000470788	0.00075326	0	0	0.00242456	0.00371922	0.00124759	0.00108281	0	0.000117697
Phenylobacterium	0.0015536	0.000706181	0.000282473	4.71e-05	0	0	0.00117697	0.00369568	0.000517866	0.000117697	0	0.000400169	0.00112989	0.000729721	0.000164776	0.000329551	0	0.000117697	0.000729721	0.00148298	0.000211854	0.000494327	2.35e-05	0	0	0	0.000141236	0.000353091	0	0	2.35e-05	0	0	9.42e-05	0	0
Lysobacter	0.00141236	0.00131821	0.000235394	0.000282473	0	0.000141236	0.0022127	0.00110635	0.000659103	0.000282473	0	0.000612024	0.000494327	0.0023304	0.000353091	0.000235394	0	2.35e-05	0.000423709	0.00369568	0.000141236	0.000164776	0	9.42e-05	0.000470788	9.42e-05	0.000141236	0.000353091	0	7.06e-05	0.000141236	4.71e-05	0	0.000117697	0	7.06e-05
Dielma	4.71e-05	0	0.000164776	0.000164776	0.00362506	4.71e-05	0	0	7.06e-05	7.06e-05	0.00174191	0	0.000329551	7.06e-05	0.000258933	0.000211854	0.00131821	0	0.00037663	4.71e-05	0.000282473	4.71e-05	0.00120051	0	0	7.06e-05	0.000235394	9.42e-05	0.000870957	7.06e-05	0.000164776	4.71e-05	0.000423709	0.000211854	0.00331905	0
Amphibacillus	0.00136528	0.000282473	0.00131821	0.00124759	0	0.00124759	0.000188315	9.42e-05	0.000517866	0.000870957	0	4.71e-05	0.000306012	0.00148298	0.000894496	0.000400169	0	0	4.71e-05	0.000258933	0.000353091	0.000564945	0	0	0.00362506	0	0.000188315	0.00122405	0	0.00209501	2.35e-05	0.000188315	0.000282473	0.00240102	0	0
Saccharofermentans	0.000541406	0.000400169	0.000141236	0.000235394	0.00112989	4.71e-05	0.00353091	0	0.000188315	7.06e-05	0.00122405	2.35e-05	0.000235394	0.000164776	0.000423709	4.71e-05	0.00122405	0.000141236	0.000494327	0.000729721	0.000306012	0.000141236	0.00122405	0	0.000235394	9.42e-05	0.000282473	0.000117697	0.00103573	0.000541406	7.06e-05	4.71e-05	0.000258933	2.35e-05	0.000470788	2.35e-05
Thauera	0.000282473	0.000235394	0.000470788	0.000659103	0	0.000659103	0.000706181	0.000306012	0.000635563	0.000447248	0	0	0.000258933	0.00350737	0.000918036	0.000564945	0	0.000329551	0.000306012	0.000847418	9.42e-05	0.000141236	0	0.000258933	0.00277765	0	0.000117697	9.42e-05	0	0.000258933	7.06e-05	0	0	0.000188315	0	0.000282473
Bacillus	0.00228332	0.000941575	0.000517866	0.000588485	2.35e-05	0.000258933	0.00284826	0.0007768	0.000494327	0.000400169	7.06e-05	0.00200085	0.000800339	0.000800339	9.42e-05	0.000612024	2.35e-05	0.000564945	0.00134175	0.00341321	0.000306012	0.000258933	0	0.000164776	0.000235394	0.000188315	0.000447248	0.000470788	0	0.000235394	7.06e-05	4.71e-05	0.000282473	0.000211854	2.35e-05	0.000282473
Aquicella	0.000306012	0.000188315	7.06e-05	2.35e-05	0	0	0.000258933	0.00336613	0.000141236	7.06e-05	0	7.06e-05	0.00037663	9.42e-05	4.71e-05	0.000423709	0	0	7.06e-05	0.000447248	9.42e-05	0	0	0	0	0	0	7.06e-05	0	0	2.35e-05	0	0	0	0	0
Candidatus_Solibacter	0.00331905	0.0024481	0.00134175	0.000235394	0	0	0.00273057	0.000635563	0.00110635	0.00110635	0	0.000517866	0.00131821	0.000588485	0.00129467	0.000353091	0	0	0.000823878	0.00162422	0.000258933	0.00103573	9.42e-05	2.35e-05	9.42e-05	2.35e-05	0.000400169	0.0007768	0	0	0.000117697	0	0.000211854	0.000117697	0	0
Helicobacter	0.00115343	0.000353091	0.00331905	9.42e-05	0	4.71e-05	0.000470788	9.42e-05	0.000282473	0.000258933	2.35e-05	0.00164776	0.000282473	0.000494327	0.000141236	9.42e-05	0	0.000188315	0.0007768	0.000517866	0.000306012	0.00157714	2.35e-05	2.35e-05	0.000141236	4.71e-05	7.06e-05	0.000211854	0	2.35e-05	4.71e-05	9.42e-05	0	0.000211854	2.35e-05	7.06e-05
Gaiella	0.00242456	0.0015536	9.42e-05	0	0	0	0.00207147	0.000306012	0	0.000400169	0	0.00124759	0.00108281	0.000682642	4.71e-05	4.71e-05	0	9.42e-05	0.000894496	0.0032249	2.35e-05	0	0	9.42e-05	4.71e-05	7.06e-05	0.000141236	0.000164776	0	0	0.000141236	2.35e-05	4.71e-05	4.71e-05	0	0
Neisseria	0.000659103	0.000353091	0.000329551	0.000141236	0	2.35e-05	0.000306012	0.000635563	2.35e-05	7.06e-05	0	0.00075326	0.000612024	0.000494327	4.71e-05	0.000164776	0	4.71e-05	0.00313074	0.00162422	0.000400169	0.000282473	0	0	2.35e-05	4.71e-05	0.000188315	0.000188315	0	7.06e-05	4.71e-05	2.35e-05	4.71e-05	0.000494327	0	9.42e-05
Kurthia	0.000541406	4.71e-05	0.000447248	0.000517866	0	0	7.06e-05	2.35e-05	7.06e-05	9.42e-05	0	0.000258933	0	0.000117697	9.42e-05	0.000188315	0	0.00308366	2.35e-05	0.000258933	0	4.71e-05	0	0.0014359	0	0.000141236	9.42e-05	9.42e-05	2.35e-05	0	4.71e-05	0	0.000117697	0	0	0.00162422
Carnobacterium	0.0007768	0.00306012	0.000258933	0.000164776	0	0.000141236	0.000612024	0.000141236	0.000282473	0.000588485	4.71e-05	0.00145944	0.00037663	0.000353091	2.35e-05	0.000447248	0	2.35e-05	0.000682642	0.000659103	0.000117697	0.000400169	0	0.000211854	0	4.71e-05	0.000141236	0	0	0.000141236	0.000117697	0	0.000141236	0	2.35e-05	0.000400169
Butyricimonas	2.35e-05	2.35e-05	7.06e-05	4.71e-05	0	7.06e-05	0	0	0.000517866	0.000117697	0	0.000164776	4.71e-05	9.42e-05	0	0	0	2.35e-05	0.000117697	4.71e-05	7.06e-05	0	0	0	0	4.71e-05	7.06e-05	0	0	0.000188315	0.00037663	0.0029895	7.06e-05	0	0	7.06e-05
Pseudolabrys	0.0029895	0.00112989	0.000329551	0.000141236	0	0	0.00169484	0.0023304	0.000635563	0.000329551	0	0.000612024	0.00178899	0.000494327	0.000164776	0.000188315	0	2.35e-05	0.000870957	0.00218916	0.000164776	0.000306012	0	0	7.06e-05	0	0.000235394	0.000541406	0	0	7.06e-05	2.35e-05	0	7.06e-05	0	2.35e-05
Clostridioides	0.000306012	0.000258933	0.000800339	0.000965115	0.00037663	9.42e-05	0.000400169	0.000164776	0.000400169	0.000188315	0.00037663	0.000729721	0.000353091	0.00120051	0.000635563	0.000353091	0.000258933	0.000188315	0.00296596	0.000635563	0.000306012	0.000282473	0.000188315	2.35e-05	7.06e-05	4.71e-05	0.000729721	2.35e-05	0.000211854	0.00037663	7.06e-05	0.000517866	0.000517866	0.000188315	0.000117697	7.06e-05
Enhydrobacter	0.00037663	0.00296596	4.71e-05	9.42e-05	0	7.06e-05	0.00037663	0.000235394	0.0007768	0.000164776	0	9.42e-05	0.000164776	7.06e-05	2.35e-05	0.000353091	0	0	0.000211854	0.000447248	0	0.000494327	0	2.35e-05	2.35e-05	4.71e-05	0.000188315	0	0	4.71e-05	0.000117697	4.71e-05	4.71e-05	0	0	0
Adhaeribacter	0.000211854	0.000211854	7.06e-05	9.42e-05	0	0	0.000164776	0.00296596	0.000258933	4.71e-05	0	9.42e-05	0.000329551	0.000329551	0	0.000235394	0	0	7.06e-05	0.000423709	4.71e-05	0	0	0	0	9.42e-05	0	2.35e-05	0	0	0	0	0	0	0	0
Desulfovibrio	0.000659103	0.000258933	0.000941575	0.000117697	0	0.00124759	0.000258933	0.000211854	0.000541406	0.000800339	0	0.00223624	0.000447248	0.000164776	0.000117697	0.000282473	0	0.000188315	0.000306012	0.000588485	0.000164776	0.00190669	0	7.06e-05	0.000235394	0.000541406	0.000541406	0.00296596	2.35e-05	0.0022127	0.00117697	0.00174191	0.000423709	0.000282473	0	0.00037663
Donghicola	9.42e-05	4.71e-05	4.71e-05	0	0	0	7.06e-05	0.000211854	2.35e-05	0	0	0.00294242	2.35e-05	4.71e-05	0	0	0	2.35e-05	9.42e-05	7.06e-05	0	0.000188315	0	0	0	2.35e-05	7.06e-05	0	0	0	7.06e-05	0	0	0	0	0
Candidatus_Soleaferrea	7.06e-05	7.06e-05	0.000564945	0.000612024	0.00153006	0.000164776	2.35e-05	0	0.000400169	0.000329551	0.00289534	0.000141236	0.000282473	0.000211854	0.000847418	0.000329551	0.00185961	2.35e-05	2.35e-05	7.06e-05	0.000447248	0.000258933	0.00195377	0	0.000235394	7.06e-05	0.000823878	0.000211854	0.00237748	0.000141236	7.06e-05	0	0.000164776	0.000141236	0.00178899	0
Syntrophococcus	0.000353091	0.000211854	0.000141236	0.000141236	4.71e-05	0	0.00284826	4.71e-05	0	0	9.42e-05	0.000211854	0.000164776	0.000188315	0.000117697	2.35e-05	7.06e-05	2.35e-05	0.000282473	0.000494327	7.06e-05	0	7.06e-05	0	0	0	4.71e-05	2.35e-05	4.71e-05	0	0	0	9.42e-05	0	4.71e-05	0
Qipengyuania	0.000306012	0.000141236	7.06e-05	4.71e-05	0	0	0.000306012	0.00282473	2.35e-05	0	0	7.06e-05	9.42e-05	0.000117697	0	9.42e-05	0	0.000117697	4.71e-05	0.000564945	0	0	0	0	0	0	0.000353091	2.35e-05	0	0	0.000117697	0	2.35e-05	9.42e-05	0	0
Pontibacter	0.000588485	0.000306012	0	0	0	0	0.000988654	0.00275411	9.42e-05	0	0	4.71e-05	0.000211854	0.000188315	2.35e-05	0.000141236	0	2.35e-05	0.000117697	0.00105927	0	4.71e-05	0	0	0	0	0.000117697	4.71e-05	0	2.35e-05	0.000141236	4.71e-05	7.06e-05	0	0	0
Microbacterium	0.00174191	0.00129467	0.00117697	0.00150652	0	7.06e-05	0.000447248	0.000211854	0.00225978	0.000423709	0	0.000164776	0.000164776	0.00265995	0.000729721	0.000588485	0	2.35e-05	0.000188315	0.000659103	0.000517866	0.000164776	2.35e-05	0	0.00195377	9.42e-05	0.000306012	0.000306012	0	7.06e-05	0.000117697	0.000141236	0.000470788	0.000235394	0	0
Parasutterella	0.00075326	0.000306012	0.000117697	2.35e-05	0	0.000353091	0.000306012	0.000164776	0.000635563	0.000141236	0	0.00195377	0.000541406	0.000612024	0.000188315	2.35e-05	0	0.000353091	0.000400169	0.00037663	0.000211854	0.000470788	0	0	2.35e-05	9.42e-05	7.06e-05	0.000117697	0	2.35e-05	0.00263641	0.000306012	0.000329551	2.35e-05	0	7.06e-05
Moryella	0.000282473	0.000282473	4.71e-05	0	0	0	0.00261287	2.35e-05	0	0	2.35e-05	0	4.71e-05	0	4.71e-05	0	0	0	0	0.000282473	0	0	2.35e-05	0	0	0	0	0	2.35e-05	0	0	0	0	0	2.35e-05	0
Arthrobacter	0.00164776	0.000564945	0.000353091	0.000659103	0	7.06e-05	0.00160068	0.000211854	0.00136528	0.000423709	0	0.000823878	0.000353091	0.000564945	0.000235394	0.000564945	0	0.000258933	0.000494327	0.00256579	0.000117697	0.000400169	0	7.06e-05	0.000141236	0.000235394	0.000258933	0.000353091	0	0.000306012	0.000353091	0	0.000188315	0	0	2.35e-05
Demequina	0.000235394	9.42e-05	0	4.71e-05	0	0	0.000117697	0.00256579	0	0	0	0	0.000258933	0	0	0.000541406	0	0	0	9.42e-05	2.35e-05	0	0	0	9.42e-05	0	0	2.35e-05	0	0	0	2.35e-05	0	0	0	0
Roseovarius	2.35e-05	0	0.000141236	0.000141236	0	0.00256579	0	0	0.000423709	0.000494327	0	0	4.71e-05	0.00105927	4.71e-05	0.000235394	0	0	0	0	0.000141236	4.71e-05	0	0	0.000612024	0	7.06e-05	0.000353091	0	0.000635563	0	0	4.71e-05	0.000400169	0	0.000517866
Immundisolibacter	9.42e-05	4.71e-05	0	0	0	0	0.000141236	4.71e-05	0	0	0	0	4.71e-05	7.06e-05	4.71e-05	0	0	0	9.42e-05	7.06e-05	0	2.35e-05	0	0	0.000306012	0.00176545	0.000306012	0.000423709	0	0	0.00188315	0.00251871	0.000847418	0.00138882	0	0
Nocardioides	0.00148298	0.00103573	0.00103573	0.00162422	0	2.35e-05	0.00112989	0.000188315	0.00160068	0.000282473	0	0.000400169	0.000329551	0.00249517	0.000400169	0.000517866	0	7.06e-05	0.000470788	0.00207147	0.000517866	0.000541406	2.35e-05	7.06e-05	0.00108281	0.000541406	0.000729721	0.000188315	0	0.000188315	0.000494327	0.00037663	0.00037663	0.000188315	0	0.000329551
Acetatifactor	0.000353091	7.06e-05	0.00249517	0.000117697	0	0	9.42e-05	0	4.71e-05	9.42e-05	0	0.000258933	0.000117697	0	2.35e-05	2.35e-05	0	0	7.06e-05	0.000235394	0.000141236	0.000800339	0	0	0	0	4.71e-05	2.35e-05	0	0	0	0	0	0	0	0
Candidatus_Tenderia	0	0	0	0	0	0	0	0	0	0	0	0	0	0	0	0	0	0	0	0	0	0	0	0	0	0	0.00247163	0	0	0	0	0	0	0	0	0
Veillonella	0.000447248	0.000400169	7.06e-05	4.71e-05	0	0	0.000353091	0.000117697	0.000141236	9.42e-05	0	0.00115343	0.000400169	0.000494327	7.06e-05	2.35e-05	0	0.000211854	0.00240102	0.000612024	0.000117697	0.000164776	0	0	0.000141236	4.71e-05	4.71e-05	0.000188315	0	2.35e-05	0.000117697	0	0	0.000235394	0	0
Sutterella	0.000423709	0.000117697	0.000823878	0.000612024	0.000188315	0.0014359	4.71e-05	0.000188315	0.000659103	0.000282473	7.06e-05	0.00183607	0.000141236	0.000188315	0.000847418	0.000564945	0	9.42e-05	0.000329551	0.000188315	0.000564945	0.000729721	9.42e-05	9.42e-05	0.000235394	9.42e-05	0.000706181	0.000117697	0.000188315	0.00122405	0.000447248	0.00235394	0.00138882	0.000706181	0.000306012	4.71e-05
Mogibacterium	0.000235394	0.000141236	0.000823878	0.000847418	0.00110635	0.000494327	0.000235394	0.000211854	0.00105927	0.000282473	0.00230686	7.06e-05	0.000282473	0.00223624	0.00037663	0.00075326	0.00157714	4.71e-05	0.00235394	0.000282473	0.000353091	0.000400169	0.00131821	2.35e-05	0.000353091	0.000164776	0.000353091	0.000282473	0.00129467	0.000494327	9.42e-05	0.000188315	0.000235394	0.000494327	0.000918036	7.06e-05
Pajaroellobacter	0.00178899	0.000965115	0.000635563	0.000141236	0	0	0.00235394	0.00108281	0.000870957	0.000588485	0	2.35e-05	0.000564945	0.00037663	0.00110635	0.000423709	0	7.06e-05	0.000517866	0.000965115	0.000235394	0.000564945	0	0	4.71e-05	0	0.000306012	0.000258933	0	0	0	0	4.71e-05	0	0	2.35e-05
Occallatibacter	0.000612024	0.000494327	0.000470788	0.000423709	0	0	0.0023304	0.000612024	0.000729721	0.000588485	0	9.42e-05	0.000447248	7.06e-05	0.00211854	0.000306012	0	0	9.42e-05	0.000329551	0.000141236	0.000188315	0	0	0	0	0.000235394	0.000117697	0	0	7.06e-05	0	2.35e-05	0	0	4.71e-05
Proteiniclasticum	9.42e-05	4.71e-05	0.000988654	0.00136528	0	0.0023304	7.06e-05	0.000188315	0.000470788	0.00110635	0	0.000117697	0.000188315	0.000470788	0.00181253	0.000965115	0	0.000329551	9.42e-05	7.06e-05	0.000353091	0.000306012	0	7.06e-05	0.000706181	4.71e-05	4.71e-05	0.00103573	0	0.00124759	4.71e-05	0	0.000188315	0.00105927	0	0.000564945
Dorea	0.000588485	0.00037663	0.00115343	0.000965115	0.00131821	0.000612024	0.00200085	7.06e-05	0.000564945	0.000612024	0.00110635	0.00122405	0.0007768	0.000588485	0.000918036	0.000494327	0.00124759	0.000164776	0.00110635	0.000800339	0.000470788	0.000329551	0.00103573	2.35e-05	0.000188315	9.42e-05	0.00122405	0.000329551	0.00141236	0.000211854	0.000306012	0.000329551	0.00141236	0.00230686	0.00169484	0.000117697
Flavisolibacter	0.00230686	0.000706181	0	0	0	0	0.0014359	0.000517866	7.06e-05	4.71e-05	2.35e-05	0	0.000329551	0.000447248	2.35e-05	0	0	2.35e-05	0	0.00127113	0	0	0	0	0	0	0.000117697	9.42e-05	0	0	0.000235394	0	0	0	0	0
Uruburuella	9.42e-05	2.35e-05	0.000117697	9.42e-05	0	0.00136528	7.06e-05	0	0.000306012	7.06e-05	2.35e-05	0.00225978	7.06e-05	0.000235394	4.71e-05	0.000117697	0	4.71e-05	0.00115343	7.06e-05	9.42e-05	0.00141236	0	0	4.71e-05	4.71e-05	7.06e-05	7.06e-05	0	0.0015536	0.000800339	0.000306012	0.000564945	9.42e-05	0	0
Pseudoxanthobacter	0.000117697	2.35e-05	4.71e-05	0	0	0	0.000141236	0.00225978	0	0	0	0	7.06e-05	0	2.35e-05	0	0	0	0	0.000117697	0	0	0	0	0	0	2.35e-05	0	0	0	0	0	0	0	0	0
Anaerosporobacter	0.000141236	0.000141236	0.000729721	0.0007768	0.000494327	0.000141236	4.71e-05	2.35e-05	0.000258933	0.000306012	0.00225978	7.06e-05	0.000211854	0.000329551	0.000541406	0.000211854	0.000470788	0	9.42e-05	2.35e-05	0.000211854	0.000141236	0.000706181	0	0.000211854	2.35e-05	0.000612024	0.000164776	0.000635563	0.000517866	2.35e-05	0	4.71e-05	4.71e-05	0.000423709	4.71e-05
Faecalitalea	9.42e-05	0	9.42e-05	0.000188315	0.00185961	0.000141236	0	0	0.000164776	2.35e-05	0.000635563	0	0.000164776	0.000141236	0.000400169	0.000117697	0.000823878	0	2.35e-05	0	0.000164776	4.71e-05	0.000682642	0	0.000117697	7.06e-05	0.00181253	9.42e-05	0.00178899	0	0.00124759	4.71e-05	0.00037663	0.000235394	0.00223624	9.42e-05
Achromobacter	0.00120051	0.0016713	0.000141236	9.42e-05	0	0.000164776	0.000988654	0.000353091	0.000635563	0.000353091	0	0.000612024	0.000918036	0.00112989	9.42e-05	4.71e-05	4.71e-05	9.42e-05	0.0022127	0.00138882	0.000117697	0.000447248	0	0	2.35e-05	2.35e-05	0.000400169	0.000211854	4.71e-05	0.000141236	7.06e-05	4.71e-05	9.42e-05	7.06e-05	0	0.000188315
Pusillimonas	0.00037663	0.000306012	0.000447248	0.000706181	0	0.00207147	0.000141236	0.000211854	0.000329551	0.000847418	0	4.71e-05	0.000211854	0.00178899	0.000800339	0.000706181	0	0	0	0.000117697	0.000494327	0.000329551	0	0	0.0022127	2.35e-05	4.71e-05	0.00105927	0	0.00193023	0	9.42e-05	0.000117697	0.000258933	0	0.00101219
Skermanella	0.00174191	0.000870957	4.71e-05	2.35e-05	0	0	0.00185961	2.35e-05	4.71e-05	2.35e-05	0	0.000188315	0	0.000447248	4.71e-05	0	0	0	0.000211854	0.00218916	2.35e-05	9.42e-05	0	0	0.000141236	7.06e-05	0.000117697	0.000235394	0	0	0	0	0	0	0	0
Pandoraea	0.000235394	0.000400169	0.000258933	9.42e-05	0	2.35e-05	0.000353091	0.000164776	0.000447248	0.000164776	0	0.000211854	0.00218916	0.000117697	0.000164776	7.06e-05	0	2.35e-05	0.000258933	0.000258933	0.00117697	0.000400169	0	0	0	0	2.35e-05	4.71e-05	0	7.06e-05	0	0	0	0	0	0
Kytococcus	2.35e-05	7.06e-05	0.000423709	0.0007768	0	0.000235394	4.71e-05	0.000353091	0.00037663	0.0007768	0	4.71e-05	0.000211854	4.71e-05	0.000329551	0.00216562	0	0	2.35e-05	7.06e-05	0.000141236	0.000117697	0	0.000729721	0	0	4.71e-05	7.06e-05	0	4.71e-05	0	0	2.35e-05	0	0	0
Solirubrobacter	0.00174191	0.00129467	0.000141236	2.35e-05	0	0	0.000988654	0.000353091	0.000117697	7.06e-05	0	0.00075326	0.000306012	0.00037663	4.71e-05	0	0	0.000423709	0.000494327	0.00216562	0.000141236	0.000141236	2.35e-05	7.06e-05	0	0	0.000211854	0.000164776	0	0	0	0	0.000141236	0	0	2.35e-05
Sphingopyxis	0.000306012	0.000306012	7.06e-05	9.42e-05	0	0	0.00037663	0.00211854	2.35e-05	2.35e-05	0	4.71e-05	0.000306012	2.35e-05	2.35e-05	2.35e-05	0	0	0.000447248	0.000400169	4.71e-05	2.35e-05	0	0	9.42e-05	0.0015536	0.000682642	0.000306012	0	4.71e-05	0.00131821	0.000823878	0.00188315	0.000870957	0	0.000635563
Bradymonas	0.000282473	4.71e-05	0.000164776	2.35e-05	0	0.00037663	0	0	0.000211854	2.35e-05	0	0	4.71e-05	0.00120051	0.000282473	9.42e-05	0	0	2.35e-05	2.35e-05	2.35e-05	0.000141236	0	0	0.00211854	0	7.06e-05	9.42e-05	0	7.06e-05	0	2.35e-05	0	2.35e-05	0	0
unidentified_Rhizobiaceae	0.000800339	0.000659103	0.000282473	0.000164776	0	0.000164776	0.000682642	0.00211854	0.000306012	0.000188315	0	0.000329551	0.000823878	0.000635563	0.000235394	0.000164776	7.06e-05	0.000258933	0.000635563	0.000682642	0.000211854	0.000541406	0	7.06e-05	0.000400169	9.42e-05	0.000447248	0.000164776	0	0.000306012	0.000141236	2.35e-05	0.000141236	7.06e-05	0	0.000494327
Pseudofulvimonas	4.71e-05	0.000141236	0	0.000141236	0	7.06e-05	0.000117697	0.00211854	0	0	0	2.35e-05	0.000117697	2.35e-05	4.71e-05	0.000282473	0	0	0	7.06e-05	0	0	0	0	2.35e-05	0	0	0	0	2.35e-05	0	0	0	0	0	0
Succinivibrio	0.000235394	0.000117697	0.000800339	0.00120051	0.00207147	0.000635563	9.42e-05	0	0.000282473	0.000258933	0.0007768	0.000141236	0.000164776	0.000400169	0.000447248	0.000282473	0.000400169	4.71e-05	0.000823878	0.000235394	0.000353091	0.000188315	0.000635563	0	0	0.000211854	0.0007768	9.42e-05	0.000282473	0.000235394	0.000164776	0	0.000494327	0.000211854	0.00136528	0.000188315
Dongia	0.00131821	0.000823878	0.000141236	2.35e-05	0	0	0.00103573	0.000729721	0.000235394	0	0	0.000423709	0.000635563	0.000306012	0	0	0	0.000141236	0.000306012	0.00204793	9.42e-05	0.000188315	0	0	7.06e-05	0.00127113	9.42e-05	0.000211854	0	0	0.000141236	0.00105927	0	0.000258933	0	0
Pseudonocardia	0.000870957	0.00037663	0.000211854	0.000282473	0	0	0.000329551	9.42e-05	0.000282473	9.42e-05	0	0.000141236	0.000211854	0.000258933	0.000188315	9.42e-05	0	0.000918036	0.000164776	0.000847418	0.000188315	0.000306012	0	0.000588485	2.35e-05	0	0.00204793	0.000258933	0	7.06e-05	0	0	0	0	0	0.000258933
Rhodocytophaga	0	0	0	0	0	0	4.71e-05	0	0	0	0	0	0	0	0	0	0	0	0	0	0	0	0	0	0.000117697	0.00204793	9.42e-05	9.42e-05	0	0	0.000494327	0.000141236	0.000282473	9.42e-05	0	0
Mucilaginibacter	0.000800339	0.000706181	0.00127113	0.000659103	0	4.71e-05	0.000823878	0.000353091	0.00202439	0.00131821	0	0	0.00110635	0.000141236	0.00136528	0.000235394	0	0.000164776	9.42e-05	0.000188315	0.000965115	0.00108281	0	0	0	0	0	0.000164776	0	9.42e-05	0	0	2.35e-05	0	0	0.000423709
Marmoricola	0.0007768	0.00075326	0.000329551	0.000353091	0	0.000141236	0.00075326	0.000141236	0.000400169	9.42e-05	0	0.000517866	0.000282473	0.000706181	9.42e-05	0.000258933	0	0	0.000164776	0.00200085	4.71e-05	0.000235394	0	0	0.000447248	2.35e-05	0.000117697	0.000141236	0	4.71e-05	0	0	2.35e-05	7.06e-05	0	4.71e-05
unidentified_Veillonellaceae	0.000306012	0.000164776	0.000117697	7.06e-05	4.71e-05	0	0.00200085	4.71e-05	0	0.000117697	0.000141236	0.000258933	0.000329551	0.000164776	0.000258933	7.06e-05	9.42e-05	2.35e-05	0.000141236	0.000470788	0	4.71e-05	9.42e-05	0	4.71e-05	0	7.06e-05	9.42e-05	0.000188315	2.35e-05	9.42e-05	0	2.35e-05	7.06e-05	0	0
Ruminiclostridium	0.000470788	0.000258933	0.00197731	0.000447248	0.00075326	7.06e-05	0.000211854	2.35e-05	0.000188315	0.000235394	0.000800339	0.00183607	0.000588485	0.000164776	0.000517866	0.000164776	0.000329551	4.71e-05	0.000117697	0.000423709	0.000517866	0.000447248	0.00037663	0	0.000164776	0.000117697	0.0007768	0.000188315	0.000612024	7.06e-05	0.000211854	0	0.000235394	4.71e-05	0.000400169	0
Filomicrobium	4.71e-05	0	9.42e-05	0	0	0	4.71e-05	0.000564945	0	0	0	0.000235394	0	0	0	4.71e-05	0	0	0	0	0	4.71e-05	0	0	0	0	0.00195377	0	0	0	0	0	0	0	0	0
Enhygromyxa	9.42e-05	4.71e-05	0	0	0	0	9.42e-05	0.00195377	0	0	0	0	0.000164776	0	0	0.000235394	0	0	0	7.06e-05	0	0	0	0	0	0	0	0	0	0	0	0	0	0	0	0
Anaerostipes	0.000541406	0.000494327	2.35e-05	7.06e-05	0	0	0.00195377	0.000235394	0.000141236	0.000141236	0	0.00117697	0.000306012	0.000117697	0.000164776	0.000141236	0	9.42e-05	0.000211854	0.000635563	9.42e-05	0.000329551	0	0	4.71e-05	0.000258933	9.42e-05	7.06e-05	0	0	0.000164776	7.06e-05	9.42e-05	0.000211854	0	0
Actinomycetospora	0.000164776	7.06e-05	0	0	0	0	0	0	2.35e-05	2.35e-05	0	0	0	0	0	0	0	0	0	4.71e-05	4.71e-05	0	0	0	0	0	0.00193023	0	0	0	0	0	0	2.35e-05	0	0
Hyphomicrobium	0.000494327	0.000353091	7.06e-05	0	0	0	0.00037663	0.00193023	9.42e-05	0	0	9.42e-05	0.000117697	0.000117697	0	2.35e-05	0	0.000117697	0.000235394	0.000612024	0	2.35e-05	0	2.35e-05	0	4.71e-05	2.35e-05	0.000117697	0	0	0	0	0	0	0	7.06e-05
Porphyromonas	0.000211854	0.000164776	0.000353091	0.000235394	0	2.35e-05	0.000117697	0.000164776	4.71e-05	9.42e-05	0	4.71e-05	0.000188315	0.000329551	0	0	0	0	0.00193023	0.000211854	7.06e-05	0.000141236	0	0	2.35e-05	0	0	4.71e-05	0	0	0	0	0	2.35e-05	0	0
unidentified_Nitrosomonadaceae	0.000894496	0.000659103	9.42e-05	2.35e-05	0	0	0.00122405	7.06e-05	4.71e-05	0	0	0.000329551	0.000918036	0.000706181	4.71e-05	2.35e-05	0	0	0.00138882	0.00190669	0	7.06e-05	0	0	0	0	4.71e-05	2.35e-05	0	0	0	0	0	0	0	0
Roseiarcus	0.00138882	0.00188315	0.0007768	0.00037663	0	0	0.00174191	0.00075326	0.00122405	0.000847418	0	0.000423709	0.00160068	9.42e-05	0.00103573	0.000235394	0	0	0.000211854	0.000517866	0.000470788	0.000353091	0	0	0.000141236	0	7.06e-05	0.000117697	0	0	0	2.35e-05	0	4.71e-05	0	0
Sphingosinicella	0	2.35e-05	0	0	0	0	4.71e-05	0.000918036	0	0	0	0	0	0	0	2.35e-05	0	0	9.42e-05	4.71e-05	0	0	0	0	0.000211854	0.00188315	0.000188315	0.000211854	0	0	0.000564945	0.00108281	0.000564945	0.000117697	0	0
Castellaniella	0.000494327	9.42e-05	9.42e-05	0.000329551	0	0.000729721	7.06e-05	0.000117697	0.00037663	7.06e-05	0	0	9.42e-05	0.00188315	0.000258933	0.000117697	0	0	9.42e-05	9.42e-05	9.42e-05	2.35e-05	0	4.71e-05	0.00141236	2.35e-05	2.35e-05	0.000141236	0	0.000188315	0	2.35e-05	0	4.71e-05	0	0.000117697
Cutibacterium	0.000306012	0.000517866	0.000517866	0.000164776	0	0	0.000258933	7.06e-05	0.000659103	0.000117697	0	0.000541406	0.000141236	0.000564945	9.42e-05	0.000117697	0	0	0.00117697	0.000329551	7.06e-05	0.00188315	0	0	0	0	0.000211854	2.35e-05	0	0	0.000188315	0.000141236	9.42e-05	0.000117697	0	0
Pseudoxanthomonas	0.000164776	0.000141236	0	0	0	0.000329551	0.000211854	0.00181253	9.42e-05	4.71e-05	0	2.35e-05	0.000235394	2.35e-05	0	0.000141236	0	0.000141236	9.42e-05	0.000211854	2.35e-05	0	0	7.06e-05	0	0	4.71e-05	0.000117697	0	9.42e-05	0	0.000117697	0	0.000188315	0	9.42e-05
Sphingobium	0.000141236	0.000117697	9.42e-05	7.06e-05	0	2.35e-05	0.000188315	0.000894496	0.000235394	9.42e-05	0	4.71e-05	0.000141236	0.000258933	0	4.71e-05	0	7.06e-05	0.000282473	0.000164776	7.06e-05	4.71e-05	0	2.35e-05	4.71e-05	0.000188315	4.71e-05	4.71e-05	0	2.35e-05	2.35e-05	4.71e-05	0.000141236	7.06e-05	0	0.00178899
Dyella	0.000564945	0.000282473	0.000588485	0.000282473	0	0	0.00101219	0.000117697	0.00115343	0.000682642	0	0	0.00176545	4.71e-05	0.00110635	0.000117697	0	0	0.000141236	0.000164776	0.00108281	0.000211854	0	0	0	2.35e-05	7.06e-05	2.35e-05	0	0	0	0	0	0	0	0
unidentified_Alphaproteobacteria	0.00145944	0.000706181	0.000117697	0	0	0	0.000706181	0.00176545	0.000282473	0.000188315	0	0.000470788	0.000470788	0.000282473	4.71e-05	0.000117697	0	4.71e-05	0.000353091	0.00131821	0.000117697	0.000659103	4.71e-05	2.35e-05	0.000117697	0.000117697	0.000847418	0.000612024	0	0	2.35e-05	2.35e-05	0.000258933	4.71e-05	0	0
Parvibaculum	0.000164776	0.000258933	2.35e-05	0	0	0	0.000211854	0.00174191	0	7.06e-05	0	0.000164776	7.06e-05	0.000188315	4.71e-05	7.06e-05	0	0	0.000282473	0.000235394	0	0	0	0	9.42e-05	0	0	2.35e-05	0	0	0	0	0	0	0	0
Granulicella	0.000870957	0.000635563	0.000918036	0.000400169	0	0	0.00120051	0.000470788	0.00169484	0.00103573	0	7.06e-05	0.00171838	4.71e-05	0.00122405	0.000235394	0	0	0.000164776	0.00075326	0.000541406	0.000612024	0	0	2.35e-05	4.71e-05	0.000188315	7.06e-05	0	0	7.06e-05	0	2.35e-05	0	7.06e-05	0
unidentified_Christensenellaceae	0.000141236	9.42e-05	9.42e-05	0.000164776	0.000423709	0.000117697	9.42e-05	2.35e-05	9.42e-05	7.06e-05	0.00171838	0.000188315	0.000188315	0.000164776	0.000353091	0.000117697	0.000729721	9.42e-05	9.42e-05	7.06e-05	0.000211854	0.000164776	0.000729721	0	9.42e-05	0.000141236	0.000400169	7.06e-05	0.000847418	0.000211854	0	0	0.000117697	4.71e-05	0.000423709	0.000188315
Oricola	0.000117697	9.42e-05	0.000188315	0.000306012	0	0.00169484	0.000117697	0.00124759	9.42e-05	0.000423709	0	0.000188315	0.000117697	0.000211854	0.000353091	0.000258933	0	0	2.35e-05	9.42e-05	0.000117697	0.000211854	0	2.35e-05	0.000282473	0	2.35e-05	0.00117697	0	0.00120051	0	4.71e-05	7.06e-05	0.000258933	0	0.000235394
Neorhizobium	0.000400169	4.71e-05	0.000188315	0.000117697	0	0.000447248	0.000117697	0.000282473	0.000918036	0.000164776	0	7.06e-05	0.000164776	0.000188315	0.000517866	0.000164776	0	0.000164776	0.000188315	0.000235394	0.000235394	0.000400169	0	2.35e-05	0.000329551	4.71e-05	0.000282473	4.71e-05	0	0.000965115	0	4.71e-05	0.000423709	4.71e-05	0	0.00164776
Reyranella	0.00162422	0.000659103	0.000211854	4.71e-05	0	0	0.00136528	0.000918036	0.000306012	0.000188315	0	0.000211854	0.000941575	0.00037663	0.000164776	7.06e-05	0	0.000141236	0.000706181	0.00138882	0.000211854	0.000306012	4.71e-05	0	7.06e-05	0.000141236	0.000235394	9.42e-05	0	0	0.000117697	7.06e-05	0.000117697	0.000141236	0	0
Ulvibacter	0.000235394	7.06e-05	0.000258933	0.000423709	0	0.00160068	2.35e-05	4.71e-05	0.000258933	0.000541406	0	0	2.35e-05	0.000635563	0.000211854	0.000400169	0	2.35e-05	0	0	0.000282473	0.000235394	0	2.35e-05	0.000988654	2.35e-05	0.000258933	0.000588485	0	0.000423709	0.000188315	0	0.000870957	0.000447248	0	0.000235394
Stenotrophobacter	0.000541406	0.000282473	0	7.06e-05	0	0	0.000729721	0.00160068	0	0	0	0.000235394	0.000329551	0.000141236	9.42e-05	0.000141236	0	2.35e-05	0.000188315	0.000988654	0	0	0	0	2.35e-05	0.000258933	0.000329551	4.71e-05	0	0	4.71e-05	0.000188315	0.000188315	2.35e-05	0	0
Gemmobacter	0.000235394	0.000141236	0.000141236	0.000211854	0	0.00157714	0.000141236	0.000329551	0.000188315	0.000306012	0	0	0.000306012	0.000400169	0.000211854	0.000211854	0	0	0.000117697	0.000541406	9.42e-05	2.35e-05	0	4.71e-05	9.42e-05	0	7.06e-05	0.000564945	0	0.000965115	0	4.71e-05	0	4.71e-05	0	0.000258933
Gemmatirosa	0.00157714	0.000564945	0.000258933	0.000141236	0	0	0.000517866	0.000235394	0.000211854	0.000188315	0	7.06e-05	0.000400169	0	0.000211854	0.000235394	0	0	0.000117697	0.000729721	4.71e-05	2.35e-05	2.35e-05	0	0	0	0.000235394	0.000258933	0	0	0	0	2.35e-05	0	0	7.06e-05
Pigmentiphaga	0.000306012	2.35e-05	0.000235394	0.000235394	0	7.06e-05	2.35e-05	0.000164776	0.0015536	9.42e-05	0.000211854	4.71e-05	9.42e-05	0.000306012	0.000164776	7.06e-05	0	0	0.000282473	0.000235394	7.06e-05	0.000117697	0	0	0.000117697	0	4.71e-05	2.35e-05	4.71e-05	0.000141236	0	4.71e-05	0	0.000188315	0	0.000164776
Haloferula	2.35e-05	2.35e-05	0	0	0	0	0	0.0015536	0	0	0	0	0.000117697	0.000117697	0	7.06e-05	0	0	0	4.71e-05	0	0	0	0	0	0	0	0	0	0	0	0	0	0	0	0
Marinobacter	0.000447248	2.35e-05	0.000282473	0.000211854	0	0.000211854	4.71e-05	2.35e-05	9.42e-05	0.000164776	0	4.71e-05	4.71e-05	0.000588485	0.00117697	0.000517866	0	0	0.000117697	4.71e-05	0.000282473	9.42e-05	0	2.35e-05	0.0015536	0	0	4.71e-05	0	0.000211854	0	0	0	0.000211854	0	0.000470788
Aerococcus	0.000329551	0.000117697	0.000918036	0.0015536	7.06e-05	7.06e-05	0.000141236	0.000117697	0.000541406	0.000235394	0	0.000164776	0.000117697	0.000211854	0.000517866	0.000659103	0	0	7.06e-05	0.000306012	0.000306012	0.000188315	0	0	0.000117697	7.06e-05	0.000117697	0.000117697	0	0.000117697	2.35e-05	2.35e-05	0.000235394	0.000423709	0	7.06e-05
Hydrogenophaga	0.000800339	0.000918036	0.000211854	0.000306012	0	0.00101219	0.00122405	0.00122405	0.000823878	0.00131821	0	0.000517866	0.000423709	0.000447248	0.000329551	0.000282473	0	0.00115343	0.000494327	0.0015536	0.000164776	0.000682642	0	0.000353091	0.000282473	0	2.35e-05	0.000423709	0	0.000659103	0	0	7.06e-05	7.06e-05	0	0.000423709
Acetitomaculum	0.000423709	0.000188315	0.0015536	0.00122405	0.000258933	0.000141236	0.00150652	4.71e-05	0.000211854	0.000282473	0.000258933	2.35e-05	0.000164776	0.000494327	0.000400169	0.000211854	0.000329551	2.35e-05	0.00153006	0.000659103	0.000329551	0.000258933	0.000164776	2.35e-05	7.06e-05	0	0.000211854	9.42e-05	0.000235394	7.06e-05	4.71e-05	2.35e-05	0.000117697	0.000211854	0.000188315	2.35e-05
Mycoplasma	0.000188315	9.42e-05	0	7.06e-05	9.42e-05	0	0.00153006	0	0	0	0.000141236	0.000329551	0	0	9.42e-05	0	4.71e-05	0	0.000211854	7.06e-05	0	0	9.42e-05	0	0	0	0	0	0	0	0	0	4.71e-05	0	7.06e-05	4.71e-05
Fusicatenibacter	0.000659103	0.000800339	0.000306012	7.06e-05	0	2.35e-05	0.000494327	0.000141236	0.000988654	0.000258933	2.35e-05	0.00153006	0.000329551	0.000400169	4.71e-05	0.000258933	0	0.000117697	0.000659103	0.00103573	0.000423709	0.000353091	0	4.71e-05	7.06e-05	0	0.000164776	0.000306012	0	0	0	2.35e-05	0.000612024	0.000729721	0	4.71e-05
Prevotella	2.35e-05	2.35e-05	0	0	0	2.35e-05	2.35e-05	4.71e-05	9.42e-05	2.35e-05	0	0	4.71e-05	0.000258933	4.71e-05	2.35e-05	0	0	0.00153006	0.000117697	2.35e-05	9.42e-05	0	0	0	0	4.71e-05	4.71e-05	0	0	0.000188315	0	0	0	0	0
Mycobacterium	0.00120051	0.000729721	0.000870957	0.000211854	0	2.35e-05	0.00122405	0.000564945	0.00103573	0.000659103	0	0.000894496	0.000918036	0.000564945	0.000564945	0.000306012	0	0.000141236	0.000800339	0.00150652	0.000447248	0.000706181	7.06e-05	0	0.000141236	7.06e-05	0.000282473	0.000517866	0	0	0.000164776	0.000164776	9.42e-05	0.000211854	0	0
Weissella	0.000447248	0.000211854	0.000282473	0.000117697	0	0.000423709	0.000235394	0.000188315	0.000164776	0.000965115	0	0.00150652	0.000329551	0.000211854	9.42e-05	0.000235394	0	4.71e-05	0.000423709	0.000470788	7.06e-05	0.000541406	0	0	7.06e-05	7.06e-05	0.000235394	7.06e-05	0	0.000306012	0.000188315	0.000258933	0.000282473	7.06e-05	0	0
Rhodoplanes	0.0014359	0.000470788	0.000117697	4.71e-05	0	0	0.000894496	0.000235394	0.000117697	0.000164776	0	4.71e-05	0.00112989	0.000353091	4.71e-05	0	0	0	0.000494327	0.00150652	4.71e-05	0.000282473	2.35e-05	0	4.71e-05	4.71e-05	0.000117697	0.000164776	0	0	4.71e-05	0	0.000117697	2.35e-05	0	0
Aeromicrobium	0.000447248	0.000188315	0.000282473	0.000729721	0	0.000258933	0.000423709	9.42e-05	0.000870957	0.000117697	0	0.000164776	0	0.00150652	0.000729721	0.000188315	0	7.06e-05	0.000117697	0.000400169	0.000188315	0.000211854	0	0	0.000823878	0	4.71e-05	0.000117697	0	0.000141236	0	0	0.000117697	7.06e-05	0	2.35e-05
Ilumatobacter	0.000329551	0.000282473	0.000117697	0.000141236	0	0	0.000211854	0.00145944	9.42e-05	0	0	9.42e-05	0.000117697	0.000400169	0.000117697	0.000306012	0	0	0.000164776	0.000470788	0	7.06e-05	0	0	0.000117697	0	7.06e-05	9.42e-05	0	0	0	7.06e-05	4.71e-05	0	0	0
Conexibacter	0.00145944	0.000988654	0.0007768	0.000258933	0	0	0.000941575	0.000494327	0.000847418	0.000635563	0	0.000306012	0.000847418	7.06e-05	0.000682642	0.000329551	0	0	0.00037663	0.000823878	0.000235394	0.000447248	2.35e-05	0	7.06e-05	0	0.000282473	0.00037663	0	0	0	7.06e-05	7.06e-05	2.35e-05	0	0
Luteitalea	4.71e-05	2.35e-05	0	0	0	0	0.000141236	0.0014359	0	0	2.35e-05	0.000117697	9.42e-05	0	2.35e-05	0.000164776	0	0	7.06e-05	0	0	0	0	2.35e-05	0.000141236	0.000235394	0.000188315	7.06e-05	0	0	7.06e-05	9.42e-05	0.000282473	4.71e-05	0	0
Rhodanobacter	0.00141236	0.000988654	0.000635563	0.000282473	0	0	0.000800339	0.000258933	0.00117697	0.000235394	0	0.000635563	0.00124759	0.000564945	0.000470788	0.000188315	0	0.000117697	0.000329551	0.000729721	0.000470788	0.000588485	0	0	0.000235394	0	0.000164776	0.000494327	0	0	2.35e-05	2.35e-05	7.06e-05	2.35e-05	0	4.71e-05
Thermoanaerobacterium	0	7.06e-05	4.71e-05	2.35e-05	0	0	0	0	0	0	0	0.00138882	0	2.35e-05	0	0	0	0	4.71e-05	0	0	0	0	0	0	2.35e-05	0	0	0	0	0	0	0	0	0	2.35e-05
Lautropia	0.000329551	0.000211854	0	7.06e-05	0	4.71e-05	0.000188315	0.00136528	0	4.71e-05	0	2.35e-05	0.000258933	0.000423709	0	0.000164776	0	0.000306012	0.000541406	0.000447248	0	0	0	2.35e-05	2.35e-05	0	7.06e-05	2.35e-05	0	7.06e-05	0	0	9.42e-05	0	0	0
Methylobacillus	9.42e-05	2.35e-05	0	0	0	0	0.000400169	0.00136528	4.71e-05	0	0	0.00037663	9.42e-05	0	0	0.000188315	0	0	9.42e-05	0.000188315	0	0	2.35e-05	0	0	2.35e-05	0	4.71e-05	0	0	0	0	0	0	2.35e-05	0
Negativibacillus	0.000211854	7.06e-05	0.000400169	0.000235394	0.000447248	0.000164776	2.35e-05	2.35e-05	0.000188315	0.000235394	0.000447248	0.00136528	0.000141236	0.000141236	0.000517866	0.000400169	0.00037663	0	0.000282473	7.06e-05	0.000211854	2.35e-05	0.000965115	0	0.000188315	0.000164776	0.000918036	0	0.00037663	0.000258933	0.000141236	0	0.000706181	0.000494327	0.000353091	9.42e-05
Flavonifractor	4.71e-05	7.06e-05	9.42e-05	0.000141236	0.000447248	0.000282473	9.42e-05	0	0.000188315	9.42e-05	0.000588485	0.00134175	0.000306012	7.06e-05	0.000353091	4.71e-05	0.000823878	4.71e-05	2.35e-05	0.000141236	0.000258933	7.06e-05	0.000800339	0	0.000164776	7.06e-05	0.000400169	7.06e-05	0.00037663	0.000306012	0.00115343	2.35e-05	9.42e-05	2.35e-05	0.000494327	0
Atopobium	4.71e-05	0	0	7.06e-05	4.71e-05	4.71e-05	4.71e-05	4.71e-05	0.000306012	0.000117697	0.000117697	0.000282473	2.35e-05	0.000659103	4.71e-05	7.06e-05	2.35e-05	7.06e-05	0.00134175	7.06e-05	7.06e-05	7.06e-05	0.000141236	0	0.000164776	0	4.71e-05	7.06e-05	9.42e-05	0	0	0	0	9.42e-05	0.000117697	7.06e-05
Eisenbergiella	4.71e-05	0	0.000400169	0.000282473	0.00101219	0.000141236	4.71e-05	0	4.71e-05	4.71e-05	0.000400169	0	4.71e-05	0.000117697	0.000423709	0.000141236	0.0007768	4.71e-05	0.000612024	0	4.71e-05	2.35e-05	0.000235394	0	4.71e-05	0	0.000400169	0	0.000517866	0.000141236	0	0	0	0	0.00134175	0
Terrimicrobium	0	2.35e-05	2.35e-05	0	0	0	7.06e-05	0.00131821	0	0	0	2.35e-05	7.06e-05	0	0	7.06e-05	0	0	0	2.35e-05	0	0	0	0	0	0	0	0	0	0	0	0	0	0	0	0
Cetobacterium	0.000164776	0.000117697	2.35e-05	0	0	7.06e-05	0	2.35e-05	4.71e-05	9.42e-05	4.71e-05	0.000823878	7.06e-05	0.000235394	2.35e-05	0	0	0	0.000329551	0.000141236	4.71e-05	0	0	2.35e-05	0	0	2.35e-05	0	7.06e-05	0	0.00131821	0	0	0	0	0
Methylophaga	0.000870957	0.000141236	0.000400169	0.000541406	0	0.00124759	0.000117697	0.000682642	0.000258933	0.000423709	0	4.71e-05	0.000211854	0.000353091	0.000211854	0.000423709	0	0	0	9.42e-05	0.000258933	0.00037663	0	4.71e-05	0.000965115	0	4.71e-05	0.00129467	0	0.00075326	0	2.35e-05	4.71e-05	0.000188315	0	0
Chthoniobacter	0.000541406	0.000306012	0.000211854	0.000211854	0	0	0.00122405	0.00129467	0.000941575	0.000306012	0	0.000729721	0.000470788	0.000423709	0.00037663	0.000235394	0	0	0.000447248	0.00103573	7.06e-05	0	0	0	0	0	2.35e-05	2.35e-05	0	0	0	0	0	0	0	0
Fastidiosipila	2.35e-05	4.71e-05	0.000258933	0.000447248	0	0.000517866	2.35e-05	0	0.000211854	0.000188315	0	9.42e-05	2.35e-05	9.42e-05	0.000117697	0.000400169	0	4.71e-05	0	4.71e-05	9.42e-05	4.71e-05	0	2.35e-05	0.000258933	0	0.000117697	0.000258933	4.71e-05	0.000141236	0	4.71e-05	0.000141236	0.00129467	0	2.35e-05
Collinsella	4.71e-05	0.000117697	0	0	0	0.000706181	4.71e-05	0	2.35e-05	2.35e-05	0	0.00127113	4.71e-05	2.35e-05	0.000117697	0	0	0.000188315	0.000282473	0.000164776	0	0.000306012	0	7.06e-05	0	0	0.000141236	7.06e-05	0	0.000470788	0.000235394	0.000470788	0.000564945	0.0007768	0	7.06e-05
Enterorhabdus	7.06e-05	7.06e-05	0.000117697	0	2.35e-05	0.000117697	0.000117697	0	0.000306012	0.000117697	0	0.00127113	4.71e-05	0.000211854	4.71e-05	0	0	0	0.000659103	0.000117697	0	0.000235394	2.35e-05	0	0	0.000117697	2.35e-05	9.42e-05	0	2.35e-05	0.000258933	0	0.000423709	0.000235394	0	2.35e-05
Desulfatiglans	0.000188315	0.000588485	0	0	0	0	9.42e-05	4.71e-05	0	0	0	0.000164776	7.06e-05	0.000282473	0	7.06e-05	0	0	0.00127113	9.42e-05	0	0	0	0	4.71e-05	0	7.06e-05	2.35e-05	0	0	0	0	0	0	0	0
Blastococcus	0.00122405	0.000541406	2.35e-05	2.35e-05	0	0	0.000494327	9.42e-05	0	9.42e-05	0	0.000188315	0.000141236	0.000494327	0	2.35e-05	0	9.42e-05	0.00037663	0.00124759	0	0.000447248	0	2.35e-05	4.71e-05	0	0.000188315	9.42e-05	0	2.35e-05	0.000141236	0	0	0	0	0
Anaerovorax	0.000117697	2.35e-05	0.000188315	0.000141236	0.00103573	0.000188315	9.42e-05	0	0.000541406	0.000164776	0.00124759	0.000353091	2.35e-05	0.000188315	0.000729721	9.42e-05	0.00103573	0	4.71e-05	7.06e-05	0.000235394	0.000447248	0.000941575	0	4.71e-05	0	0.000470788	0.000117697	0.00120051	0.000282473	0	0	4.71e-05	7.06e-05	0.0007768	2.35e-05
Soehngenia	2.35e-05	0	0.000282473	0.000235394	0	0.000847418	4.71e-05	0	4.71e-05	0.000117697	0	2.35e-05	9.42e-05	0.000211854	0.000258933	0.000258933	0	0	0.000188315	7.06e-05	0.000117697	4.71e-05	0	2.35e-05	7.06e-05	2.35e-05	4.71e-05	0.00117697	0	0.000329551	2.35e-05	7.06e-05	4.71e-05	0.000235394	0	7.06e-05
Bauldia	0.000258933	0.000117697	4.71e-05	2.35e-05	0	0	0.000423709	0.00117697	0	0	0	9.42e-05	0.000188315	9.42e-05	2.35e-05	4.71e-05	0	0	0.000117697	0.000494327	4.71e-05	0	0	0	2.35e-05	2.35e-05	0.000211854	4.71e-05	0	0	0	0	4.71e-05	0	0	0
Cellulosilyticum	0	9.42e-05	0.000235394	0.000564945	0.000211854	9.42e-05	0	2.35e-05	0.000353091	0.000117697	0.000329551	2.35e-05	0.000164776	0.00115343	7.06e-05	0.000423709	0.000211854	2.35e-05	0.000588485	7.06e-05	0.000235394	9.42e-05	0.000235394	2.35e-05	0	4.71e-05	0.000164776	9.42e-05	0.000258933	9.42e-05	2.35e-05	0	2.35e-05	0.000188315	0.000258933	2.35e-05
Peptostreptococcus	2.35e-05	0	7.06e-05	7.06e-05	0	0.00115343	4.71e-05	0	2.35e-05	2.35e-05	0	0.000612024	4.71e-05	7.06e-05	2.35e-05	4.71e-05	2.35e-05	4.71e-05	0.000258933	4.71e-05	0	2.35e-05	0	2.35e-05	0	0	4.71e-05	0	0	7.06e-05	9.42e-05	9.42e-05	4.71e-05	0	0	4.71e-05
Ileibacterium	0.00115343	0.000258933	0.000164776	2.35e-05	0	7.06e-05	0.000211854	2.35e-05	7.06e-05	0.000188315	0	0.000306012	0.000306012	9.42e-05	2.35e-05	2.35e-05	0	2.35e-05	0.00037663	0.000470788	4.71e-05	4.71e-05	0	0	0	0.000188315	9.42e-05	0	0	4.71e-05	4.71e-05	0.000141236	0	0	0	0
Chujaibacter	0.000706181	0.000235394	7.06e-05	2.35e-05	0	0	0.000306012	0.000117697	2.35e-05	2.35e-05	0	9.42e-05	0.000141236	0.00115343	0	0	0	0	0.000329551	0.00037663	4.71e-05	2.35e-05	0	4.71e-05	0.000235394	0	9.42e-05	2.35e-05	0	2.35e-05	0	0	0	0	0	0
Flaviflexus	0.000164776	2.35e-05	0.000588485	0.00115343	0	0.000470788	4.71e-05	9.42e-05	0.00037663	0.000400169	0	4.71e-05	2.35e-05	0.000941575	0.000612024	0.000988654	0	2.35e-05	4.71e-05	4.71e-05	0.000235394	0.000141236	0	9.42e-05	0.000588485	0	0	7.06e-05	0	0.000141236	2.35e-05	0	0.000141236	0.000141236	0	0
unidentified_Bacteroidales	0.000235394	0.000141236	0.000659103	0.000823878	0.00115343	0.000117697	0.000823878	7.06e-05	0.000329551	0.000517866	0.000400169	0	0.000258933	2.35e-05	0.00037663	0.000235394	0.000823878	7.06e-05	2.35e-05	7.06e-05	0.000353091	0.000117697	0.000823878	4.71e-05	0.000423709	0.000282473	0.000729721	0.000117697	0.000918036	0.00075326	0.000117697	0.000211854	0.000423709	0.000258933	0.000988654	0.000117697
Dialister	0.000353091	9.42e-05	9.42e-05	4.71e-05	0	0	0.000211854	4.71e-05	0.000612024	7.06e-05	0	0.000847418	9.42e-05	0.000188315	4.71e-05	0.000235394	0	9.42e-05	0.000541406	0.000588485	9.42e-05	0.000400169	0	7.06e-05	0	0	0	7.06e-05	0	0	0	0.00115343	2.35e-05	0.000494327	0	0
Lactococcus	0.000588485	0.000282473	0.00112989	0.000164776	0	4.71e-05	0.000188315	7.06e-05	4.71e-05	0.000141236	4.71e-05	0.000729721	9.42e-05	0	7.06e-05	0.000141236	4.71e-05	0.000117697	0.000235394	0.000541406	9.42e-05	0.000588485	0	0	4.71e-05	7.06e-05	7.06e-05	7.06e-05	4.71e-05	0	7.06e-05	4.71e-05	0.000235394	4.71e-05	0	4.71e-05
Amaricoccus	9.42e-05	0.000282473	0	4.71e-05	0	0	0.000117697	0.00112989	0	2.35e-05	0	4.71e-05	0.000117697	0.000235394	0	7.06e-05	0	7.06e-05	7.06e-05	0.000117697	0	4.71e-05	0	2.35e-05	0.000164776	0	9.42e-05	2.35e-05	0	0	0	4.71e-05	0	0.000823878	0	0
unidentified_Chloroflexi	0.00103573	0.000564945	0	2.35e-05	0	0	0.000941575	0.000117697	0.000188315	0.000117697	0	0.000211854	4.71e-05	0.000188315	0	0	0	4.71e-05	0.000211854	0.00112989	0	0	0	0	0	0	9.42e-05	9.42e-05	0	0	0	0	7.06e-05	2.35e-05	0	0
Streptomyces	0.00110635	0.000517866	0.000258933	0.000282473	0	0	0.00103573	0.000353091	0.00112989	0.00037663	0	0.000235394	0.000494327	0.000353091	0.000258933	0.000329551	0	0	0.000282473	0.000965115	0.000211854	0.00037663	4.71e-05	0	0.000117697	0	0.000588485	0.000258933	0	0	0	0	2.35e-05	0	0	0
Proteocatella	2.35e-05	2.35e-05	9.42e-05	0.000164776	0	0.000447248	0	2.35e-05	0.000117697	0.000635563	0	4.71e-05	0	0	0.000188315	0.000188315	0	0	0	2.35e-05	9.42e-05	2.35e-05	0	0	0.000141236	0	0	0.00112989	0	0.000400169	0	2.35e-05	4.71e-05	0.00108281	0	2.35e-05
Acidipila	0.000612024	0.000517866	0.000282473	0.000188315	0	0	0.000870957	0.000494327	0.00110635	0.000659103	0	2.35e-05	0.000800339	9.42e-05	0.000682642	0.000235394	0	0	7.06e-05	0.00037663	0.000423709	0.00037663	9.42e-05	0	2.35e-05	4.71e-05	0.000235394	4.71e-05	0	0	0	0	0	4.71e-05	0	0
Colwellia	2.35e-05	2.35e-05	2.35e-05	0	0	0	7.06e-05	0	0.000141236	4.71e-05	0	0	0	0	0	2.35e-05	0	0	2.35e-05	0	0.000117697	4.71e-05	0	0	0	0	0	0	0	0	0	0	0	0	0	0.00110635
Ignavigranum	0	0	0.00037663	0.000188315	0	0	0	0	9.42e-05	0.000164776	0	4.71e-05	4.71e-05	0	0.000164776	0.000494327	0	2.35e-05	2.35e-05	0	0.000258933	0.000235394	0	0	0.000117697	4.71e-05	9.42e-05	2.35e-05	0	4.71e-05	0	0	0.000211854	0.00110635	0	0
Hyphomonas	0.000306012	0.000117697	4.71e-05	0	0	0	0.000517866	0.000117697	0	0	0	0	0.000141236	4.71e-05	0	2.35e-05	0	0	0.000306012	0.00110635	2.35e-05	0	0	0	0	0	4.71e-05	0	0	0	0	0	0	0	0	0
Salinimicrobium	9.42e-05	7.06e-05	4.71e-05	9.42e-05	0	0	7.06e-05	0	0.000211854	7.06e-05	0	0.000117697	7.06e-05	0.00110635	0.000117697	4.71e-05	0	0	0.000258933	9.42e-05	0.000258933	4.71e-05	0	0	0.000306012	0	0	2.35e-05	0	0	0	0	0	4.71e-05	0	2.35e-05
Microvirga	0.000823878	0.000188315	0	2.35e-05	0	0	0.000682642	0.000635563	0.000329551	0	0	0.000188315	7.06e-05	0.000117697	4.71e-05	0	0	2.35e-05	2.35e-05	0.00110635	2.35e-05	0.000164776	0	0	4.71e-05	0	9.42e-05	9.42e-05	0	4.71e-05	0	0	0	2.35e-05	0	0.000117697
Terrimonas	0.00108281	0.000447248	0	0	0	0	0.00101219	0.000117697	0	2.35e-05	0	0.000141236	0.000329551	0.000258933	0	0	0	7.06e-05	0.000447248	0.000988654	0.000117697	0	0	0	0	0	2.35e-05	7.06e-05	0	0	0	0	0	0	0	0
Actinomyces	0.000353091	0.000353091	0	2.35e-05	0	2.35e-05	0.000164776	7.06e-05	7.06e-05	9.42e-05	0	0.000235394	0.000306012	0.000211854	7.06e-05	0.000117697	0	9.42e-05	0.00108281	0.000117697	0.000258933	0.000141236	0	7.06e-05	0.000235394	0.000141236	0.000188315	9.42e-05	0	7.06e-05	7.06e-05	0.000423709	4.71e-05	4.71e-05	0	0
Shinella	0.000164776	2.35e-05	0	2.35e-05	0	2.35e-05	9.42e-05	0.00108281	0.000117697	0	0	4.71e-05	2.35e-05	2.35e-05	4.71e-05	2.35e-05	0	0	7.06e-05	0.000141236	0	4.71e-05	2.35e-05	4.71e-05	0	0	2.35e-05	0	0	0	0	0	0	0	0	7.06e-05
Actinospica	0.000282473	0.000235394	0.000306012	0.000164776	0	0	0.000447248	4.71e-05	0.00101219	0.00108281	0	2.35e-05	0.000612024	0	0.00108281	9.42e-05	0	0	0	0.000164776	0.000447248	0.000541406	0	0	0	0	0.000164776	0.000141236	0	0	0	0	0	0	0	0
Candidatus_Alysiosphaera	0.000353091	0.000282473	0	4.71e-05	0	2.35e-05	0.00037663	2.35e-05	0	0	0	0.000188315	9.42e-05	2.35e-05	0	0	0	0	0.000117697	0.00108281	0	0.000117697	0	0	7.06e-05	0	0	0	0	0	0	0	0	4.71e-05	0	0
unidentified_Rhizobiales	0.000141236	2.35e-05	2.35e-05	0	0	0	4.71e-05	0.00108281	4.71e-05	0	0	0	0.000117697	4.71e-05	7.06e-05	7.06e-05	0	4.71e-05	4.71e-05	0.000188315	4.71e-05	0.000117697	0	0	0	0	2.35e-05	2.35e-05	0	0	0	0	0	0	0	0
Galbitalea	0.000682642	0.000329551	0.000564945	0.000847418	0	2.35e-05	0.000282473	0.000470788	0.00075326	0.000329551	0	4.71e-05	0.00108281	0.000894496	0.00037663	0.000564945	0	7.06e-05	0.000564945	0.000682642	0.000541406	0.000541406	0	0	0.000564945	0	0.000188315	0.000235394	0	0	2.35e-05	0	7.06e-05	9.42e-05	0	0.000141236
Pseudohongiella	0.00037663	4.71e-05	2.35e-05	2.35e-05	0	0	9.42e-05	0.00108281	0.000282473	7.06e-05	0	4.71e-05	0.000164776	0.000659103	0.000258933	0.000235394	0	0	7.06e-05	4.71e-05	0.000235394	0	0	0	0.000306012	0	2.35e-05	9.42e-05	0	0	0	0	2.35e-05	0.000188315	0	0
Sphingorhabdus	7.06e-05	0	4.71e-05	9.42e-05	0	0.000141236	7.06e-05	0.000211854	0	9.42e-05	0	0.00037663	0.000117697	0.00108281	0.000211854	7.06e-05	0	0	0	4.71e-05	0.000164776	2.35e-05	0	2.35e-05	0.000470788	0	0	7.06e-05	0	2.35e-05	0	2.35e-05	0	2.35e-05	0	0
Nitrosomonas	0.000164776	4.71e-05	2.35e-05	0.000117697	0	0	0.000423709	0.000682642	0.000164776	2.35e-05	0	0.000117697	0.000235394	0.00105927	0.00037663	0.000235394	0	0	4.71e-05	0.000164776	0.000141236	2.35e-05	0	0	0.000941575	0	9.42e-05	2.35e-05	0	2.35e-05	0	0	0	9.42e-05	0	0
Sanguibacter	0.000141236	0	0.000235394	0.000470788	0	0.000258933	9.42e-05	4.71e-05	0.000141236	0.000164776	0	2.35e-05	0.000211854	0.00103573	0.000211854	0.000353091	0	2.35e-05	0	9.42e-05	9.42e-05	0.000211854	0	2.35e-05	0.000188315	0	0	9.42e-05	0	0.000141236	0	0	0	0.000117697	0	4.71e-05
Belnapia	2.35e-05	4.71e-05	0	0	0	0	0	0	0	0	0	2.35e-05	0	7.06e-05	0	0	0	0	0.00103573	4.71e-05	0	0	0	0	0	0	2.35e-05	0	0	0	0	0	0	0	0	0
Tessaracoccus	0.000188315	7.06e-05	0.000353091	0.000188315	0	0	4.71e-05	0	0.0007768	0.00037663	0	0.000306012	0.000164776	0.000400169	0.000400169	9.42e-05	0	0	0	0.000164776	0.000141236	0.00037663	0	0	0.00103573	0	7.06e-05	0.000258933	0	0	0	2.35e-05	0	0.000117697	0	0
Iamia	0.000423709	0.000306012	0.000188315	9.42e-05	0	7.06e-05	0.000659103	0.00101219	0.000164776	2.35e-05	0	7.06e-05	0.000258933	0.00075326	0.000235394	0.000164776	0	7.06e-05	7.06e-05	0.000965115	4.71e-05	4.71e-05	0	4.71e-05	9.42e-05	0	7.06e-05	0	0	0	2.35e-05	0	0	0	0	7.06e-05
Anaeroplasma	0.000211854	4.71e-05	0.000188315	0.000282473	0.00037663	0.000423709	4.71e-05	7.06e-05	0.000235394	0.000235394	0.000470788	2.35e-05	9.42e-05	2.35e-05	0.000517866	0.000117697	0.0007768	7.06e-05	9.42e-05	4.71e-05	0.000211854	0.000282473	0.000541406	0	2.35e-05	2.35e-05	0.000541406	0.000188315	0.00101219	0.000447248	7.06e-05	0	0.000117697	0	0.000329551	7.06e-05
Marinobacterium	9.42e-05	4.71e-05	4.71e-05	4.71e-05	0	0	2.35e-05	2.35e-05	2.35e-05	9.42e-05	0	0.00101219	0.000117697	0.000141236	0	0	0	0	0.00037663	4.71e-05	2.35e-05	7.06e-05	0	0	0	2.35e-05	0	0	0	0	0	0	0	0	0	0
Odoribacter	0.000188315	4.71e-05	0.000329551	9.42e-05	0.000988654	7.06e-05	9.42e-05	7.06e-05	0.000188315	9.42e-05	0.000211854	0.000282473	9.42e-05	0.000164776	0.000211854	0.000117697	0.000447248	0.000117697	0.000423709	9.42e-05	0	0.000635563	0.000423709	0	2.35e-05	0	0.000282473	4.71e-05	0.000211854	0	0.000258933	0.000188315	0.000423709	0.000117697	0.000894496	4.71e-05
Tropicimonas	2.35e-05	0.000117697	4.71e-05	0	0	0	4.71e-05	0.000988654	0	0	0	0	2.35e-05	0.000117697	0	0	0	0	0.000117697	2.35e-05	0	0	0	0	0	0	0.000706181	0.000141236	0	4.71e-05	0	0	0	2.35e-05	0	0
Anaerocella	0	0	0	2.35e-05	0	0.000588485	0	0	0.000258933	0.000258933	0	0	2.35e-05	0	2.35e-05	0	0	0	0	0	4.71e-05	0	0	0	0	0	0	0.000211854	0	0.000988654	0	0	0	4.71e-05	0	0.000306012
Agromyces	0.000258933	0.00037663	0	2.35e-05	0	0	0.000211854	0.000329551	0	0	0	0.000117697	2.35e-05	0.000117697	4.71e-05	9.42e-05	0	0	0.000117697	0.000965115	0	0.000141236	0	0	0	0	2.35e-05	2.35e-05	0	0	0	0	0	0	0	0
Lacticigenium	0.000823878	0.000141236	0.000965115	0.000894496	0	0.000235394	7.06e-05	7.06e-05	0.000258933	0.00037663	0	0.000141236	0.000188315	0.000353091	0.000282473	0.000635563	0	7.06e-05	2.35e-05	0.000211854	0.000541406	0.000494327	0	0	0.000823878	4.71e-05	9.42e-05	0.000117697	0	0.000188315	4.71e-05	4.71e-05	0.000141236	0.000965115	0	0
Anaerotruncus	0.000329551	0.000894496	9.42e-05	2.35e-05	0	9.42e-05	0.000306012	4.71e-05	0.000164776	0.000117697	0	0.000965115	4.71e-05	0.000164776	0	0	0	4.71e-05	0.000211854	0.000306012	0	4.71e-05	0	0	0	0	7.06e-05	2.35e-05	0	2.35e-05	4.71e-05	0.000188315	2.35e-05	2.35e-05	0	0
Lysinibacillus	0.000258933	0.000141236	0.000164776	0.000188315	2.35e-05	0.000258933	0.000117697	0.000141236	0.000729721	7.06e-05	2.35e-05	0.000117697	0.000965115	4.71e-05	0.000211854	0.000470788	4.71e-05	4.71e-05	9.42e-05	9.42e-05	0.000211854	0.000117697	7.06e-05	0	7.06e-05	0	4.71e-05	0.000306012	9.42e-05	4.71e-05	0	0	4.71e-05	2.35e-05	2.35e-05	0.000117697
Chryseolinea	0.000141236	7.06e-05	0	4.71e-05	0	0	0.000141236	0.000941575	0	4.71e-05	0	0.000164776	7.06e-05	9.42e-05	0	7.06e-05	0	2.35e-05	4.71e-05	0.000164776	4.71e-05	0	0	0	0	0	2.35e-05	7.06e-05	0	0	0	0	0	0.000141236	0	0
Bdellovibrio	0.000447248	2.35e-05	9.42e-05	0	0	0	0.000117697	0.000941575	0.000188315	4.71e-05	0	4.71e-05	0.000141236	0	0.000164776	7.06e-05	0	0	2.35e-05	0.000211854	0	7.06e-05	0	0	0	2.35e-05	0.000258933	4.71e-05	0	0	0	0.000141236	0	4.71e-05	0	0
Bilophila	0.000306012	0.000117697	0.000494327	4.71e-05	0	4.71e-05	0.000164776	2.35e-05	9.42e-05	2.35e-05	0	0.000918036	0	4.71e-05	4.71e-05	4.71e-05	0	0	0.000211854	0.000141236	0	0.000235394	0	0	0	0	2.35e-05	0	0	9.42e-05	0.000258933	0.000211854	9.42e-05	2.35e-05	0	0
Candidatus_Amoebophilus	4.71e-05	0	2.35e-05	0	0	0	0	0	0	0	0	0	4.71e-05	0	0	0	0	0	0	0	0	2.35e-05	0	0	0	0	0.000918036	0	0	0	0	0	0	0	0	0
Leptotrichia	7.06e-05	4.71e-05	9.42e-05	0	0	0	2.35e-05	4.71e-05	2.35e-05	0	0	0	0	2.35e-05	0	9.42e-05	0	0	0.000894496	0.000188315	0	0.000282473	0	0	0	0	0	0	0	0	0	0	0	0	0	0
Coxiella	0.000117697	4.71e-05	4.71e-05	2.35e-05	0	0	0.000117697	0.000117697	0	0	0	0	7.06e-05	0	2.35e-05	2.35e-05	0	0	4.71e-05	2.35e-05	0	0.000141236	0	0	4.71e-05	0	0.000894496	4.71e-05	0	0	0	0	2.35e-05	4.71e-05	0	0
Allisonella	0	0	0	0	9.42e-05	2.35e-05	0	0	0	0	0	0.000870957	0	0	0	0	4.71e-05	0	0	2.35e-05	0	0	0	0	0	2.35e-05	0.000164776	2.35e-05	4.71e-05	0	0.000282473	0	0.000447248	0.000211854	4.71e-05	0
Nordella	0.000494327	0.000188315	0	4.71e-05	0	0	0.000329551	7.06e-05	0	0	0	0.000235394	0.000258933	2.35e-05	0	4.71e-05	0	0	0.000400169	0.000494327	7.06e-05	0.000188315	0	0	9.42e-05	0.00037663	0.000423709	0.000117697	0	0	0.000847418	0.000870957	0.000588485	0.000141236	0	2.35e-05
Butyrivibrio	0.000141236	4.71e-05	0.000706181	0.000564945	0.000588485	0.000164776	0	0	0.000117697	0.000188315	0.0007768	2.35e-05	0.000258933	2.35e-05	0.000164776	0.000188315	0.000847418	0	0.000117697	9.42e-05	0.000188315	7.06e-05	0.000823878	0	0.000188315	0	0.000400169	0	0.000659103	0.000211854	0	2.35e-05	4.71e-05	0	0.000423709	4.71e-05
Erysipelatoclostridium	9.42e-05	9.42e-05	0	7.06e-05	0.000423709	0.000188315	7.06e-05	2.35e-05	2.35e-05	9.42e-05	0.000353091	0.000823878	9.42e-05	0.000211854	0.000282473	0.000188315	0.000494327	0.000117697	0.000400169	0.000117697	4.71e-05	0.000188315	0.000400169	0	0.000141236	7.06e-05	0.000447248	0.000141236	0.000447248	0.000211854	0.000847418	0	0.000329551	0.000117697	0.000423709	0
unidentified_Rikenellaceae	0.000141236	9.42e-05	7.06e-05	7.06e-05	0	0.00037663	0.000847418	0	0.000117697	0.000188315	0.000494327	0	0.000117697	4.71e-05	4.71e-05	0	0.000823878	0	4.71e-05	0.000117697	0.000117697	0	0.000659103	0	4.71e-05	0	4.71e-05	0.000235394	0.00075326	0.000188315	0	0	0	0.000235394	0.000729721	0
Thalassobaculum	4.71e-05	0	0	0	0	0	9.42e-05	0.000823878	0	0	0	0	2.35e-05	0	0	7.06e-05	0	0	0	0	0	0	0	0	0	0	0	0	0	0	0	0	0	0	0	0
Marvinbryantia	0	7.06e-05	0.000235394	0.000329551	4.71e-05	0.000141236	7.06e-05	4.71e-05	0.000164776	4.71e-05	4.71e-05	0.000823878	7.06e-05	0.000423709	0.000353091	0.000141236	0.000117697	0	0.000541406	2.35e-05	0.000117697	0.000117697	0.000117697	4.71e-05	2.35e-05	9.42e-05	0.000141236	4.71e-05	0.000141236	0.000164776	0	0	7.06e-05	0.000211854	0.000117697	0
Flavitalea	9.42e-05	0.000141236	0	0	0	0	0.000141236	0.000823878	0	0	0	0	0.000117697	0.000188315	4.71e-05	2.35e-05	0	0	4.71e-05	0.000235394	0	0	0	0	0	0	0	0	0	0	0	0	0	0	0	0
Candidatus_Competibacter	0.000423709	0.000706181	0	0	0	0	0.000447248	0.000141236	2.35e-05	4.71e-05	0	0	0.000141236	0.000282473	2.35e-05	0	0	0	0.000823878	0.000541406	0	0	0	9.42e-05	0	2.35e-05	0.000117697	2.35e-05	0	0	0	0	0	0	0	0
Anaerovibrio	2.35e-05	4.71e-05	9.42e-05	9.42e-05	0.000235394	7.06e-05	0	0	0.000235394	0.000235394	0.000588485	0.000164776	2.35e-05	0.000141236	0.000470788	9.42e-05	0.000329551	0	7.06e-05	7.06e-05	7.06e-05	0	0.00075326	2.35e-05	0	0.000211854	0.000447248	2.35e-05	0.000400169	0.000117697	0.000164776	0	0.000800339	0.000211854	0.000447248	0.000117697
unidentified_Verrucomicrobiae	0.000729721	0.000353091	9.42e-05	7.06e-05	0	0	0.000517866	2.35e-05	0.000211854	0.000141236	0	0.000164776	0.000258933	0.000188315	0.000117697	4.71e-05	0	7.06e-05	0.000235394	0.000800339	4.71e-05	4.71e-05	0	0	4.71e-05	0.000188315	9.42e-05	0.000447248	0	0	4.71e-05	0	0	0	0	0
Sellimonas	0	0	0	0	0	0.000800339	0	0	0	0	0	0	2.35e-05	4.71e-05	0	0	0	0	0.000141236	0	4.71e-05	0	0	0	0	0	0	0	0	0	0	7.06e-05	0	0.000117697	0	0
Paraclostridium	7.06e-05	0	0.000282473	0.000329551	7.06e-05	0	2.35e-05	7.06e-05	0.000188315	7.06e-05	0.000117697	0.000800339	0	0.000329551	0.000282473	7.06e-05	4.71e-05	7.06e-05	0.000494327	0.000141236	2.35e-05	4.71e-05	0	0	0	0	0.000329551	2.35e-05	0.000164776	7.06e-05	0.000117697	4.71e-05	0	0	0.000117697	0.000164776
Legionella	2.35e-05	0.000117697	7.06e-05	7.06e-05	0	0	9.42e-05	0.000800339	2.35e-05	0.000141236	0	0	9.42e-05	7.06e-05	0.000164776	0.000164776	0	2.35e-05	0.000141236	0.000117697	0	0	0	0	0.000188315	0	0	2.35e-05	0	0	0	0	0	4.71e-05	0	2.35e-05
Leuconostoc	0.000188315	0.0007768	7.06e-05	0.000117697	0	0.000164776	0.000211854	2.35e-05	0	0	0	2.35e-05	7.06e-05	2.35e-05	0	2.35e-05	0	0	2.35e-05	0.000329551	0	0.000282473	0	0	2.35e-05	0.000117697	2.35e-05	0	0	0	7.06e-05	0	0.000141236	0	0	0
Kocuria	0.000188315	0.000353091	0.00075326	0.000423709	0	0	0.000470788	7.06e-05	0.0007768	0.000235394	0	9.42e-05	7.06e-05	0.000353091	0.000258933	0.000612024	0	0.000423709	0.000682642	0.000353091	9.42e-05	0.000306012	0	0.000117697	0.000117697	2.35e-05	0.000211854	0.000211854	0	0	0.000141236	0.000564945	0.000564945	0.000117697	0	9.42e-05
Nevskia	0.000164776	0.000141236	0.000141236	2.35e-05	0	0	0.00075326	7.06e-05	0.000258933	0.000258933	0	0	0.000188315	0	0.0007768	4.71e-05	0	0	0	4.71e-05	0.000117697	4.71e-05	0	0	0	0	0	2.35e-05	0	0	0	0	0	0	0	0
Desulfobulbus	0.000188315	0.000188315	0	2.35e-05	0	9.42e-05	0.0007768	2.35e-05	0	0	0	0	4.71e-05	0.000188315	0.000141236	2.35e-05	0	0	9.42e-05	0.000282473	0	0	0	0	0	0	0	0	0	7.06e-05	0	0	0	0	0	0
Schlegelella	4.71e-05	7.06e-05	0	0	0	0	0.000117697	2.35e-05	0	0	0	0.0007768	2.35e-05	0.000117697	0	0	0	0.000117697	0.000211854	0.000188315	0	0	0	4.71e-05	0	0	0	0	0	0	0	0	0	0	0	2.35e-05
Pediococcus	9.42e-05	2.35e-05	0.000164776	2.35e-05	0	0.000117697	7.06e-05	0	0	0	0	0.00075326	4.71e-05	7.06e-05	2.35e-05	0.000164776	0	0	0.000141236	2.35e-05	0.000141236	4.71e-05	0	0	0	0	4.71e-05	2.35e-05	0	0.000141236	4.71e-05	4.71e-05	4.71e-05	2.35e-05	0	7.06e-05
unidentified_Nitrospiraceae	0.000659103	0.000353091	2.35e-05	0	0	0	0.000494327	4.71e-05	0	0.000117697	0	0.000470788	4.71e-05	0.000141236	0	0	0	0	0.000117697	0.00075326	0	0.000470788	0	0	0	0	7.06e-05	0.000117697	0	0	0	0	0	0	0	0
Actinotalea	9.42e-05	2.35e-05	9.42e-05	0.000141236	0	0	2.35e-05	0.00037663	2.35e-05	2.35e-05	0	0	7.06e-05	0.00075326	4.71e-05	0.000141236	0	0	4.71e-05	9.42e-05	0	4.71e-05	0	2.35e-05	0.000117697	0	2.35e-05	0	0	0	4.71e-05	0	0	0	0	2.35e-05
Georgenia	4.71e-05	0	0.000282473	0.000211854	0	4.71e-05	0	0	0.000164776	0.000141236	0	2.35e-05	4.71e-05	0.000306012	4.71e-05	0.000188315	0	2.35e-05	0	0.000117697	7.06e-05	0.000211854	0	0	0.000211854	0.000682642	0.000306012	7.06e-05	0	0	0.00075326	4.71e-05	0.000706181	0.000353091	0	4.71e-05
Methylotenera	0.000211854	7.06e-05	4.71e-05	0	0	0	0.000117697	0.000188315	0	2.35e-05	0	0.00075326	2.35e-05	4.71e-05	0	2.35e-05	0	0	0.000141236	0.000141236	0	0	0	4.71e-05	0	0	4.71e-05	0.000117697	0	0	0	0	0	0	0	7.06e-05
Parapedobacter	7.06e-05	2.35e-05	2.35e-05	9.42e-05	0	0	4.71e-05	4.71e-05	0.000188315	2.35e-05	0	2.35e-05	4.71e-05	0.000211854	0.000258933	4.71e-05	0	0	0	4.71e-05	2.35e-05	0.000235394	0	0	0.000729721	0	0	7.06e-05	0	4.71e-05	0	0	0	0	0	0
Holdemanella	4.71e-05	9.42e-05	2.35e-05	4.71e-05	0	0	0.000117697	0	0.000353091	0	0	0.000729721	0	0	7.06e-05	2.35e-05	0	0.000117697	4.71e-05	0	0	0	0	0	0	2.35e-05	0.000117697	2.35e-05	0	0	9.42e-05	4.71e-05	4.71e-05	0.000329551	0	7.06e-05
Parapusillimonas	0.000117697	7.06e-05	7.06e-05	7.06e-05	0	0.000141236	2.35e-05	9.42e-05	4.71e-05	2.35e-05	0	0	0.000141236	0.000706181	9.42e-05	7.06e-05	0	0	2.35e-05	2.35e-05	4.71e-05	0.000211854	0	2.35e-05	0.000258933	9.42e-05	7.06e-05	9.42e-05	0	0.000235394	0.000306012	0.000447248	0.000282473	4.71e-05	0	9.42e-05
Rikenella	4.71e-05	2.35e-05	0.000164776	0	0	0	4.71e-05	2.35e-05	0.000211854	4.71e-05	0	0.000706181	2.35e-05	2.35e-05	0	2.35e-05	0	0	9.42e-05	0	0	0.000423709	0	0	0	0	7.06e-05	0	0	0	0	0	0	0	0	0
Candidatus_Stoquefichus	0	0	9.42e-05	4.71e-05	0	4.71e-05	2.35e-05	0	2.35e-05	2.35e-05	0	0.000682642	0	2.35e-05	0	0	0	0	9.42e-05	2.35e-05	0	0	0	0	0	0	2.35e-05	0	0	0	2.35e-05	0	0	0	0	0
Marivivens	4.71e-05	2.35e-05	2.35e-05	2.35e-05	0	0	0	4.71e-05	0.000423709	0	0	0.000682642	0	4.71e-05	2.35e-05	0	0	0	0	0	0	0	0	2.35e-05	2.35e-05	0	0.000235394	4.71e-05	0	0	0	0	0	0	0	0
Patulibacter	0	0	7.06e-05	0	0	0	0	0	0	0	0	0	0	0.000682642	0	4.71e-05	0	0	0	0	7.06e-05	0	0	0	0	0	0	0	0	0	0	0	0	4.71e-05	0	0
Campylobacter	0.000447248	0.000164776	0.000258933	0.000188315	0.000329551	4.71e-05	0.000117697	0	0.000517866	0.000258933	0.000682642	0.000117697	9.42e-05	9.42e-05	0.00037663	0.000141236	9.42e-05	0	0.000117697	0.000141236	9.42e-05	4.71e-05	7.06e-05	0	0.000141236	7.06e-05	0.000400169	7.06e-05	0.000117697	0.000141236	4.71e-05	0.000141236	0.000164776	0.000423709	0.00037663	4.71e-05
Dokdonella	0.000470788	0.000353091	0	2.35e-05	0	0	0.000282473	0.000541406	0.000211854	9.42e-05	0	4.71e-05	0.000682642	0.000258933	0	7.06e-05	0	0	0.000235394	0.000447248	0.000235394	0.000188315	0	0	7.06e-05	0	0	2.35e-05	0	0	0	0	0	4.71e-05	0	0
Saccharopolyspora	0.000141236	0	0.000141236	0.000188315	0	0	2.35e-05	2.35e-05	0.000235394	7.06e-05	0	9.42e-05	0	7.06e-05	7.06e-05	0.000141236	0	0	2.35e-05	2.35e-05	2.35e-05	0.000235394	0	2.35e-05	0	0	0.000682642	0	0	0	0	0	0	2.35e-05	0	0
Candidatus_Xiphinematobacter	0.000470788	0.000211854	0.000117697	7.06e-05	0	0	0.000306012	0.000282473	0.000141236	0.000282473	0	9.42e-05	0.000682642	0.000141236	0.000117697	2.35e-05	0	0	0.000541406	0.000494327	7.06e-05	0.000211854	0	2.35e-05	0	9.42e-05	9.42e-05	0.000282473	0	0	0	4.71e-05	0	0	0	0
Paenochrobactrum	2.35e-05	2.35e-05	2.35e-05	4.71e-05	0	0.000682642	0.000188315	0	0.000258933	0.000400169	0	2.35e-05	0.000117697	4.71e-05	4.71e-05	0.000141236	0	0	0	2.35e-05	4.71e-05	0.000306012	0	0	7.06e-05	0	0	0.000682642	0	0.000400169	0	0	0	0	0	0.000141236
Snodgrassella	0	0.000188315	0	0	0	0	2.35e-05	4.71e-05	0	0	0	0.000682642	0	7.06e-05	0	0	0	0	0.000117697	0	0	0	0	0	0	0	0	2.35e-05	0	0	0	0	0	0	0	0
Succiniclasticum	0.000188315	4.71e-05	0	0	4.71e-05	0	0.000659103	2.35e-05	0.000188315	0	0	0	0	0	0.000188315	7.06e-05	2.35e-05	0	7.06e-05	9.42e-05	2.35e-05	0	0	0	2.35e-05	0	4.71e-05	0.000211854	9.42e-05	9.42e-05	4.71e-05	0	0	0	2.35e-05	2.35e-05
Rothia	0.000141236	0.000117697	0.000423709	0.000470788	0	0	9.42e-05	4.71e-05	0.00037663	4.71e-05	0	4.71e-05	0.000164776	0.000141236	9.42e-05	0.000211854	2.35e-05	0	0.000659103	0.000117697	0.000141236	0.000400169	0	7.06e-05	4.71e-05	0	4.71e-05	4.71e-05	2.35e-05	7.06e-05	0	0	0.000164776	0.000329551	0	4.71e-05
Yaniella	0	0	0.000188315	9.42e-05	0	0.000188315	0	2.35e-05	0.000117697	7.06e-05	0	0	0	2.35e-05	7.06e-05	0.000659103	0	0	0	0	7.06e-05	0	0	2.35e-05	0.000117697	0	7.06e-05	4.71e-05	0	0	0	7.06e-05	0.000141236	0.000400169	0	7.06e-05
Ferrovibrio	4.71e-05	0	0	0	0	0	9.42e-05	0.000659103	0	0	0	0.000141236	0.000117697	0	0	9.42e-05	0	0	0	4.71e-05	0	0	0	0	0	0	0	0	0	0	0	0	0	0	0	0
Paenibacillus	0.000188315	0.000117697	0.000188315	2.35e-05	0	0.000211854	0.000164776	0	0.000659103	0.000211854	0	0.000494327	0.000188315	0.000141236	7.06e-05	2.35e-05	0	0	0	0.000188315	2.35e-05	0.000258933	0	0	2.35e-05	9.42e-05	7.06e-05	0.000117697	0	2.35e-05	9.42e-05	0	7.06e-05	0.000117697	0	0
Stella	2.35e-05	7.06e-05	0	0	0	0	7.06e-05	0.000635563	0	0	0	0	2.35e-05	0	0	0	0	0	2.35e-05	4.71e-05	0	0	0	0	0	0	0	0	0	0	0	0	0	0	0	0
unidentified_Acidobacteriales	0.000612024	0.000141236	0	0	0	0	0.000635563	0	0	0	0	0	4.71e-05	0.000117697	0	0	0	0	7.06e-05	0.000494327	0	0	0	0	0	0	0	4.71e-05	0	0	0	0	0	0	0	0
Parafilimonas	0.000635563	0.000329551	0	0	0	0	0.000141236	0	0	0	0	0	2.35e-05	0	0	0	0	0	0	0.000235394	2.35e-05	0	0	0	0	0	0	0	0	0	0	0	0	0	0	0
Pseudoclavibacter	9.42e-05	4.71e-05	0.00037663	0.000447248	0	9.42e-05	0	0.000117697	0.000400169	0.000282473	0	2.35e-05	2.35e-05	0.000635563	0.000117697	0.000517866	0	9.42e-05	9.42e-05	0	0.000141236	0.000235394	0	2.35e-05	0.000188315	9.42e-05	0.000141236	7.06e-05	0	0	2.35e-05	0.000117697	0.000164776	4.71e-05	0	4.71e-05
Micrococcus	0.000564945	0.000423709	0.000353091	0.000282473	0	0	0.000447248	9.42e-05	0.000211854	7.06e-05	0	4.71e-05	0.000235394	0.000635563	7.06e-05	0.000141236	0	9.42e-05	0.000494327	0.000306012	2.35e-05	4.71e-05	0	7.06e-05	2.35e-05	4.71e-05	0.000235394	4.71e-05	0	0	0	0	0.000258933	0	0	7.06e-05
Solobacterium	0.000282473	2.35e-05	0.000141236	0.000211854	0.000164776	4.71e-05	0.000612024	0	0.000164776	2.35e-05	0.000211854	0	0.000141236	9.42e-05	7.06e-05	2.35e-05	7.06e-05	0	0.000423709	7.06e-05	2.35e-05	9.42e-05	4.71e-05	2.35e-05	0	0	9.42e-05	0	7.06e-05	2.35e-05	2.35e-05	0	2.35e-05	4.71e-05	7.06e-05	0
Porphyrobacter	0.000494327	0.000141236	2.35e-05	2.35e-05	0	0	0.000211854	0.000612024	0	0	0	0	0.000117697	0.000141236	0	0	0	0	0.000117697	0.000306012	0	0	0	0	9.42e-05	0	4.71e-05	0	0	0	0	0	0	0	0	0
Acidicapsa	0.000258933	0.000329551	0.000282473	4.71e-05	0	0	0.000258933	0.000188315	0.000612024	0.000164776	0	0	0.000329551	4.71e-05	0.000282473	7.06e-05	0	0	0	0.000188315	0.000235394	0.000141236	0	0	0	0	0	4.71e-05	0	0	0	0	0	0	0	0
Pontibaca	9.42e-05	2.35e-05	2.35e-05	4.71e-05	0	0	4.71e-05	0.000470788	2.35e-05	0	0	0	2.35e-05	0.000612024	2.35e-05	9.42e-05	0	0	0	2.35e-05	4.71e-05	2.35e-05	0	0	0.000494327	0	0	2.35e-05	0	0	0	0	0	2.35e-05	0	0
Zoogloea	2.35e-05	7.06e-05	0	7.06e-05	0	0	4.71e-05	4.71e-05	4.71e-05	0	0	0	0.000588485	7.06e-05	0	0	0	2.35e-05	9.42e-05	2.35e-05	4.71e-05	2.35e-05	0	9.42e-05	2.35e-05	0	4.71e-05	0	0	0	0	0	0	0	0	4.71e-05
Alkaliflexus	0	0	9.42e-05	0.000117697	0	9.42e-05	0	4.71e-05	0	0	0	0	0	4.71e-05	0.000258933	9.42e-05	0	0	0	0	7.06e-05	0	0	0	4.71e-05	0	0	0.000588485	0	0.000164776	2.35e-05	0	4.71e-05	0.000329551	0	4.71e-05
Couchioplanes	0.000588485	0.000306012	0.000117697	2.35e-05	0	0	0.000494327	0.000164776	0.00037663	2.35e-05	0	0.000164776	0.000188315	0.000141236	0	0	0	0	9.42e-05	0.000470788	0	9.42e-05	0	0	2.35e-05	0	2.35e-05	7.06e-05	0	0	0	0	0	0	0	0
Cerasicoccus	0	0	0	0	0	0.000117697	0	0	2.35e-05	0	0	0	0	0	0.000564945	0	0	0	0	0	4.71e-05	0.000188315	0	0	0	0	0.000188315	2.35e-05	2.35e-05	2.35e-05	0	0	0	2.35e-05	2.35e-05	0
Anderseniella	0	0	0	0	0	0	0	0	0	0	0	0	0	0	0	0	0	0	2.35e-05	0	0	0	0	0	0	0	0.000564945	0	0	0	0	0	0	0	0	0
Fluviicola	0	0	0	0	0	0.000541406	4.71e-05	7.06e-05	0.000235394	0.000517866	0	0	2.35e-05	4.71e-05	7.06e-05	0.000423709	4.71e-05	0	0	0	0	2.35e-05	0	0	0.000117697	0	2.35e-05	0.000423709	0	0.000517866	0	2.35e-05	0	0	0	4.71e-05
Domibacillus	0.000141236	4.71e-05	0.000306012	0.000517866	0	9.42e-05	2.35e-05	7.06e-05	0.000329551	9.42e-05	0	0.000541406	9.42e-05	4.71e-05	9.42e-05	0.000211854	0	0	0.000117697	2.35e-05	7.06e-05	0.000400169	0	2.35e-05	0.000188315	0	0.000188315	7.06e-05	0	0	0	0	0.000306012	7.06e-05	0	0.000117697
Peredibacter	0.000353091	0.000141236	7.06e-05	2.35e-05	0	0.000164776	0.000188315	0.000541406	7.06e-05	0.000117697	0	0.000141236	4.71e-05	4.71e-05	0.000141236	0.000141236	0	0	2.35e-05	0.000235394	7.06e-05	0	0	0	0.000447248	0	2.35e-05	0.000447248	0	0.000353091	0	0	0	0	0	9.42e-05
Jatrophihabitans	0.000541406	0.000282473	0.000164776	0.000164776	0	0	0.000282473	7.06e-05	0.000235394	0.000258933	0	7.06e-05	0.00037663	4.71e-05	0.000164776	4.71e-05	0	0	2.35e-05	0.000400169	0.000211854	9.42e-05	0	0	0	7.06e-05	9.42e-05	7.06e-05	0	0	0	2.35e-05	2.35e-05	0	0	0
Candidatus_Koribacter	0.000541406	0.000470788	7.06e-05	0	0	0	0.000423709	0.000258933	0.000211854	0.000188315	0	0	0.000211854	2.35e-05	7.06e-05	2.35e-05	2.35e-05	0	0.000306012	0.000141236	7.06e-05	0.000282473	4.71e-05	0	2.35e-05	0	7.06e-05	0.000141236	0	0	4.71e-05	0	0	0	2.35e-05	0
Balneola	0.000141236	0	4.71e-05	9.42e-05	0	0	2.35e-05	2.35e-05	9.42e-05	7.06e-05	0	0	2.35e-05	0.000164776	0.000141236	7.06e-05	0	2.35e-05	0	0	0.000188315	0.000164776	0	2.35e-05	0.000517866	2.35e-05	2.35e-05	0	0	0	0	7.06e-05	0	0	0	0
Luteibacter	0.00037663	0.000211854	0.000164776	9.42e-05	0	0	0.000164776	0.000470788	0.000282473	2.35e-05	0	0.00037663	0.000306012	9.42e-05	4.71e-05	0.000258933	0	2.35e-05	0.000164776	0.000329551	0.000353091	0.000329551	0	0	0.000117697	0	2.35e-05	2.35e-05	0	2.35e-05	0	0	0	0.000517866	0	0
Xanthomonas	0.000211854	0.000117697	0.000188315	0.000235394	0	7.06e-05	2.35e-05	0.000423709	0.000306012	9.42e-05	0	0.000141236	0.000211854	0.000164776	0.000141236	0.000141236	0	0.000211854	0.000117697	0.000258933	2.35e-05	7.06e-05	0	9.42e-05	9.42e-05	0	0	2.35e-05	0	9.42e-05	0	0	0	0	0	0.000517866
Caulobacter	9.42e-05	0.000117697	0.000164776	0	0	0	0.000141236	0.000517866	7.06e-05	0	0	0	0.000235394	0	2.35e-05	4.71e-05	0	0	4.71e-05	0.000117697	4.71e-05	0	0	0	0	0	9.42e-05	4.71e-05	0	0	0	2.35e-05	2.35e-05	7.06e-05	0	4.71e-05
Thioalkalivibrio	0	0	0	0	0	0	2.35e-05	0	0	0	0	0	7.06e-05	0	0	0	0	0.000470788	9.42e-05	2.35e-05	4.71e-05	0	0	0.000517866	0	0	0	0	0	0	0	0	0	0	0	0.000517866
Pygmaiobacter	4.71e-05	2.35e-05	2.35e-05	0.000141236	0.000329551	2.35e-05	0	0	9.42e-05	2.35e-05	0.000517866	0	7.06e-05	0.000117697	4.71e-05	4.71e-05	0.000494327	0	0.000211854	0	2.35e-05	4.71e-05	0.000188315	2.35e-05	2.35e-05	0	0.000235394	2.35e-05	0.000423709	9.42e-05	0	0	4.71e-05	4.71e-05	0.000235394	2.35e-05
Cryomorpha	0	0	0	0	0	0.000517866	0	0	4.71e-05	7.06e-05	0	4.71e-05	7.06e-05	0.000211854	0.000258933	7.06e-05	0	0	0	0	0	0	0	0	0.000353091	0	0	2.35e-05	0	4.71e-05	0	0	0	0.000141236	0	4.71e-05
Acidocella	0.000470788	9.42e-05	0.000494327	0	0	0.000117697	0.000141236	0	9.42e-05	2.35e-05	0	0.000211854	0.000188315	0	0.000164776	4.71e-05	0	0	9.42e-05	2.35e-05	7.06e-05	9.42e-05	0	0	0	2.35e-05	7.06e-05	4.71e-05	0	0	0.000164776	4.71e-05	0.000141236	0	0	0
Ferribacterium	0.000164776	0.000188315	0	0	0	0	7.06e-05	2.35e-05	0	0	0	0	0.000141236	0.000353091	0	0	0	0	0.000494327	0.000141236	0	0	0	0	0	0	0	0	0	0	0	0	0	0	0	0
Oceanobacillus	0.000306012	4.71e-05	0.000494327	0.000282473	0	2.35e-05	2.35e-05	0	0.000164776	7.06e-05	0	0	2.35e-05	0.000282473	4.71e-05	2.35e-05	0	0	0	4.71e-05	0.000164776	4.71e-05	0	7.06e-05	0.000306012	0	2.35e-05	2.35e-05	0	2.35e-05	0	4.71e-05	0	0	0	9.42e-05
Lachnospira	0.000117697	0.000164776	0.000494327	0.000211854	4.71e-05	0	0.000188315	0.000164776	0.000306012	7.06e-05	0	0.000423709	0.000235394	0.000164776	0.000141236	0.000306012	4.71e-05	2.35e-05	0.000306012	7.06e-05	0.000235394	0.000282473	4.71e-05	0	2.35e-05	4.71e-05	0.000235394	0.000235394	2.35e-05	4.71e-05	0	0	0.000164776	0	0	0
Duganella	0.000235394	0.000117697	7.06e-05	4.71e-05	0	0	0.000258933	4.71e-05	4.71e-05	0	0	0	0.000306012	2.35e-05	0	2.35e-05	0	0	0.000141236	0.000494327	9.42e-05	2.35e-05	0	0	2.35e-05	0	7.06e-05	0.000188315	0	0	0	2.35e-05	0	0	0	2.35e-05
Trueperella	4.71e-05	0	0.000117697	4.71e-05	0	0	0	0	0.000164776	2.35e-05	0	0	2.35e-05	4.71e-05	0	2.35e-05	0	0	7.06e-05	0	4.71e-05	0	0	0	4.71e-05	0	4.71e-05	4.71e-05	0	0	0	0	7.06e-05	0.000494327	0	0
unidentified_Gaiellales	0.000494327	0.000141236	0.000258933	2.35e-05	0	0	0.000188315	4.71e-05	2.35e-05	0.000117697	0	0	0.000282473	4.71e-05	0	0	0	0.000235394	0	0.000282473	2.35e-05	7.06e-05	0	0	0	0	0.000117697	4.71e-05	0	0	0	0	2.35e-05	0	0	0
Dechloromonas	0.000141236	9.42e-05	0	2.35e-05	0	0	0.000117697	4.71e-05	0	0	0	0	2.35e-05	0.000306012	0	0	0	2.35e-05	0.000494327	0	4.71e-05	2.35e-05	0	0	0	2.35e-05	0	2.35e-05	0	0	0	0	0	4.71e-05	0	0
Papillibacter	0	2.35e-05	0	4.71e-05	4.71e-05	0	0	2.35e-05	0	0	2.35e-05	0.000494327	0	2.35e-05	0	0	0	0	2.35e-05	2.35e-05	0	4.71e-05	4.71e-05	0	0	0	2.35e-05	0	2.35e-05	4.71e-05	0	0	0	0	0	0
Sulfurifustis	0.000141236	0	0	0	0	0	2.35e-05	0	0	0	0	0.000494327	0	0	0	2.35e-05	0	0	7.06e-05	0.000188315	0	9.42e-05	0	0	0	0	0	0	0	0	0	0	0	0	0	0
Pseudovibrio	0.000117697	0	0.000494327	0	0	0	0	0	4.71e-05	0	0	0	0	0	0	2.35e-05	0	0	0	0	0	0.000235394	0	0	0	0	0.000306012	0	0	0	0	0	0	0	0	0
Candidatus_Thiobios	0	0.000235394	0	0	0	0	0	0	0	0	2.35e-05	0	0	7.06e-05	0	0	2.35e-05	0	0.000470788	7.06e-05	0	0	0	0	0	0	4.71e-05	0	0	0	0	0	0	0	0	0
Thiocapsa	0	0.000141236	0	0	0	0	0	4.71e-05	0	0	0	0	0	0	0	0	0	0	0.000470788	2.35e-05	0	0	0	0	0	0	0	0	0	0	0	0	0	0	0	0
Garicola	0	2.35e-05	0.000235394	9.42e-05	0	0	0	7.06e-05	0.000141236	2.35e-05	0	0	0	0	7.06e-05	0.000470788	0	0.000306012	0	0	0	4.71e-05	0	9.42e-05	0	0	0	0	0	2.35e-05	0	0	0	0	0	0.000117697
Bosea	7.06e-05	9.42e-05	2.35e-05	2.35e-05	0	7.06e-05	4.71e-05	0.000258933	7.06e-05	0	0	0.000353091	4.71e-05	7.06e-05	4.71e-05	0.000117697	0	0.000117697	0.000117697	0.000188315	0	9.42e-05	0	9.42e-05	7.06e-05	0.000470788	4.71e-05	4.71e-05	0	4.71e-05	4.71e-05	0.000164776	0.000211854	9.42e-05	0	0
Aestuariicella	0.000470788	2.35e-05	0.000117697	9.42e-05	0	4.71e-05	7.06e-05	2.35e-05	2.35e-05	2.35e-05	0	0	7.06e-05	0.000282473	0.000164776	2.35e-05	0	0	2.35e-05	4.71e-05	4.71e-05	4.71e-05	0	0	0.000164776	0	4.71e-05	0.000117697	0	9.42e-05	0	0	0	0	0	0
Sphaerochaeta	2.35e-05	4.71e-05	0.000141236	7.06e-05	0	0	0	0	0.000164776	7.06e-05	2.35e-05	2.35e-05	0.000141236	0	0.000470788	4.71e-05	0	0	0	4.71e-05	0	0	0	0	0	4.71e-05	4.71e-05	0.000423709	0	0	0	0	2.35e-05	0.000117697	0	0
Catenibacterium	4.71e-05	0	7.06e-05	0	0	0	4.71e-05	0	0	0	0	0.000470788	0	0	2.35e-05	0	0	2.35e-05	2.35e-05	7.06e-05	0	0	0	0	2.35e-05	0	0	0	0	0	0	2.35e-05	0	4.71e-05	0	0
Paraprevotella	2.35e-05	0	9.42e-05	0	0	0	0	0	0.000470788	0	0	0	7.06e-05	0	2.35e-05	7.06e-05	0	0	0.000117697	0	0	0.000117697	0	0	0	0	0	0	0	0	0	0	7.06e-05	0	0	0
unidentified_Gemmatimonadaceae	0.000470788	0.000141236	0	0	2.35e-05	2.35e-05	0.000211854	0.000141236	4.71e-05	0	0	9.42e-05	4.71e-05	2.35e-05	2.35e-05	0	0	0	0	0.000306012	0	0	0	0	0	0	0	0	0	0	0	0	0	0	0	0
Anaeromyxobacter	0.000470788	0.000164776	9.42e-05	0	0	0	0.00037663	0.000117697	2.35e-05	0.000117697	0	0	0.000188315	0.000117697	4.71e-05	0	0	7.06e-05	7.06e-05	0.000235394	4.71e-05	7.06e-05	0	0	0	0	0.000211854	2.35e-05	0	0	0	4.71e-05	4.71e-05	0	7.06e-05	0
Vitreoscilla	4.71e-05	7.06e-05	2.35e-05	4.71e-05	0	0	7.06e-05	0	0	2.35e-05	0	0	7.06e-05	0	0	0	0	0.000447248	0	0.000282473	0	0	0	2.35e-05	0	0	0	0	0	0	0	0	0	0	0	9.42e-05
Opitutus	0.000164776	0.000164776	0.000117697	2.35e-05	0	0	0.000235394	0.000447248	9.42e-05	9.42e-05	0	0.000164776	4.71e-05	4.71e-05	0.000235394	2.35e-05	0	0	7.06e-05	0.000188315	0	0	0	0	4.71e-05	0	0.000117697	7.06e-05	0	0	0	0	2.35e-05	0	0	0
Nocardiopsis	4.71e-05	0	9.42e-05	0.000447248	0	0	0	0	0.000141236	2.35e-05	0	0	7.06e-05	0	7.06e-05	0.000117697	0	0	0.000141236	0	0	0	0	0	0	0	4.71e-05	2.35e-05	0	0	0	0	4.71e-05	0	0	0
Arenibacter	0	0	9.42e-05	7.06e-05	0	7.06e-05	0	0	0	0	0	0	2.35e-05	0.000447248	0.000117697	0.000188315	0	0	0	0	9.42e-05	0	0	0	2.35e-05	0	0	7.06e-05	0	2.35e-05	0	0	0	4.71e-05	0	2.35e-05
Erythrobacter	0	4.71e-05	0	0	0	0	0	0.000164776	0	0	0	0.000447248	2.35e-05	2.35e-05	0	0	0	0	0	0	0	2.35e-05	0	0	7.06e-05	0	0.000258933	0	0	0	0	0	0	0	0	4.71e-05
Bacteriovorax	0	0	0	0	0	7.06e-05	0	0	4.71e-05	0.000423709	0	0	0	2.35e-05	2.35e-05	7.06e-05	0	0	0	0	2.35e-05	0	0	0	0	0	0	4.71e-05	0	4.71e-05	0	0	0	0	0	0.000164776
Ferruginibacter	0.00037663	0.000282473	0.000211854	0	0	0	0.000306012	9.42e-05	0.000211854	4.71e-05	0	7.06e-05	0.000423709	0.000117697	9.42e-05	7.06e-05	0	0	0.000235394	0.000423709	2.35e-05	4.71e-05	0	0	0	0	4.71e-05	0	0	0	0	4.71e-05	0	0	0	2.35e-05
Centipeda	2.35e-05	2.35e-05	0	0	0	0	0	0	0	2.35e-05	0	0.000423709	0	0	0	0	0	0	9.42e-05	0	0	0	0	0	0	0	0	0	0	0	0	0	0	0	0	0
Rubellimicrobium	0.000141236	0.000211854	4.71e-05	0	0	0	0.000211854	0.000211854	0.000117697	7.06e-05	0	0.000306012	9.42e-05	9.42e-05	0	0	0	0	0	0.000306012	2.35e-05	4.71e-05	0	2.35e-05	9.42e-05	0	0.000423709	0	0	0	0.000306012	0	0	0	0	2.35e-05
Acetobacter	0.000117697	7.06e-05	0.000306012	0.000423709	0	0	4.71e-05	0	0.000188315	7.06e-05	0	2.35e-05	0.000117697	2.35e-05	9.42e-05	7.06e-05	7.06e-05	0.000141236	0.000117697	9.42e-05	2.35e-05	0	7.06e-05	0	0	0	4.71e-05	0	0	0.000117697	0	0	9.42e-05	0	0	0
Gemella	0.000258933	0.000164776	0.000282473	4.71e-05	0	2.35e-05	0.000141236	0	0.000141236	9.42e-05	7.06e-05	2.35e-05	0.000306012	0.000141236	2.35e-05	0	0	0.000141236	0.000400169	0.000423709	0.000117697	0.000141236	0	0	0	0	9.42e-05	2.35e-05	0	2.35e-05	7.06e-05	0	2.35e-05	7.06e-05	0	0
Harryflintia	0	0	7.06e-05	0	0	4.71e-05	0	0	9.42e-05	0	0	0.000423709	0	0	9.42e-05	2.35e-05	4.71e-05	0	2.35e-05	0	2.35e-05	7.06e-05	0	7.06e-05	0	0	0.000164776	0	0	0	0	0	0	0	0	0.000117697
Desulfuribacillus	0	4.71e-05	7.06e-05	2.35e-05	0	0.000423709	0	0	0	0	0	0	0	2.35e-05	0	0	0	0	0	0	0	0	0	0	0	0	0	9.42e-05	0	0.000164776	0	0	0	0	0	0
Tepidimonas	2.35e-05	9.42e-05	0	0	0	0	0.000164776	0.000400169	0	0	0	0	2.35e-05	0	0	7.06e-05	0	0	2.35e-05	2.35e-05	0	0.000141236	0	2.35e-05	0	0	4.71e-05	0	0	0	0	0	0	0	0	0
Sneathiella	2.35e-05	4.71e-05	0	0	0	0	0	0.000400169	2.35e-05	0	0	0	2.35e-05	9.42e-05	7.06e-05	4.71e-05	0	0	0	0	2.35e-05	0	0	0	0	0	0	0	0	0	0	0	0	0	0	0
Kribbella	0.000400169	0.000306012	2.35e-05	0	0	0	0.000306012	0	0	2.35e-05	0	9.42e-05	0.000141236	0.000141236	0	0	0	0.000117697	0.000141236	0.000258933	4.71e-05	2.35e-05	0	0	0	0	0	4.71e-05	0	0	0	4.71e-05	0	0	0	0
Eggerthella	0	2.35e-05	0	0	0	0	0.000141236	0	0	0	0	0	7.06e-05	0	0	4.71e-05	0	4.71e-05	0	0	2.35e-05	0.000117697	0	0	0	0	4.71e-05	0	0	2.35e-05	0.000400169	4.71e-05	0.000188315	0	0	0
Geobacter	0.000141236	0.000141236	0	0	0	0	0.000188315	0	0	2.35e-05	2.35e-05	0	0	4.71e-05	0	0	0	0.000400169	0.000117697	9.42e-05	0	0	0	4.71e-05	2.35e-05	0	2.35e-05	7.06e-05	0	0	0	0	0	0	0	0
unidentified_Thermomicrobiales	0	2.35e-05	0.000117697	0.000164776	0	2.35e-05	4.71e-05	2.35e-05	0.000141236	0.000188315	0	2.35e-05	0	0.000211854	0.000400169	0.000188315	0	9.42e-05	0	0	0	4.71e-05	0	0	0.000117697	0	7.06e-05	2.35e-05	0	4.71e-05	0	2.35e-05	0	2.35e-05	0	0
Geodermatophilus	0.000258933	9.42e-05	0.000400169	0	0	0	0.000117697	4.71e-05	0	2.35e-05	0	4.71e-05	0	0	2.35e-05	2.35e-05	0	0	0.000117697	0.000235394	0	0	0	2.35e-05	0	0.000141236	2.35e-05	0	0	0	2.35e-05	9.42e-05	0	0	0	0
Gardnerella	0.000117697	2.35e-05	9.42e-05	0	0	0	0.000235394	0	0.000164776	0	0	0.000117697	0	9.42e-05	4.71e-05	0	0	0	9.42e-05	7.06e-05	0	0.000400169	0	2.35e-05	0	2.35e-05	9.42e-05	0	0	0	0	0	0	0	0	0
Rubrobacter	0.000211854	9.42e-05	0.000141236	0	0	0	9.42e-05	4.71e-05	0	2.35e-05	0	0.000400169	0.000117697	0.000117697	0	0	0	4.71e-05	0.000117697	0.000235394	4.71e-05	2.35e-05	0	0	0	2.35e-05	0.000117697	2.35e-05	0	0	0	0	0	7.06e-05	0	0
Candidatus_Berkiella	7.06e-05	2.35e-05	2.35e-05	4.71e-05	0	0	0.000211854	0.000400169	0	7.06e-05	0	0	0.000188315	0	7.06e-05	4.71e-05	0	0	2.35e-05	0.000117697	4.71e-05	0	0	0	0	0	2.35e-05	0	0	0	0	0	0	0	0	0
Fulvivirga	0	2.35e-05	2.35e-05	0	0	0	0	7.06e-05	0	0	0	0	0	0	0	0	0	0	0	0	2.35e-05	0	0	0	0	0	0.000400169	0	0	0	0	0	0	0	0	0
Hydrogenoanaerobacterium	4.71e-05	0	0	4.71e-05	0.000164776	0	0	0	2.35e-05	2.35e-05	0.000188315	0	0	2.35e-05	0.000188315	0	9.42e-05	0	0	0	4.71e-05	0	0.000188315	0	9.42e-05	2.35e-05	0.000400169	0	0.000211854	4.71e-05	0	0	4.71e-05	0	0.000117697	0
Smithella	4.71e-05	7.06e-05	0	0	0	0	0	0	0	0	0.000400169	0	0	2.35e-05	0	0	0.000141236	0	7.06e-05	0	0	4.71e-05	0.000188315	0	0	0	2.35e-05	0	0.000235394	0	0	0	0	0	0.000141236	0
Planifilum	7.06e-05	4.71e-05	0	2.35e-05	0	0	2.35e-05	0	0.00037663	0	0	0	0	0	2.35e-05	2.35e-05	0	0	4.71e-05	4.71e-05	0	0	0	0	0	0	0	2.35e-05	0	0	0	0	0	0	0	0
unidentified_Muribaculaceae	0	0	2.35e-05	0	0	0	0	0	0	0	0	0.00037663	0	0	0	0	0	0	7.06e-05	0	0	2.35e-05	0	0	0	0	0	0	0	0	0	0	0	0	0	0
Glycomyces	4.71e-05	4.71e-05	0	0	0	0	0	0	0.00037663	0	0	0.000164776	0	0	9.42e-05	0	0	0	4.71e-05	0	2.35e-05	0	0	0	0	0	0	2.35e-05	0	0	0	0	0	0	0	0
Caproiciproducens	0	0	4.71e-05	4.71e-05	0.000117697	0	0	0	7.06e-05	7.06e-05	0.00037663	9.42e-05	7.06e-05	0	0.000306012	4.71e-05	0.000211854	0	0	0	0	0	0.000235394	0	0	2.35e-05	0.000306012	2.35e-05	0.000211854	4.71e-05	0	0	2.35e-05	9.42e-05	0.000117697	0
Chthonomonas	0.00037663	7.06e-05	9.42e-05	0	0	0	7.06e-05	9.42e-05	9.42e-05	2.35e-05	0	0	2.35e-05	4.71e-05	0	4.71e-05	0	0	0	0	2.35e-05	0	0	0	0	0	7.06e-05	2.35e-05	0	0	0	0	0	0	0	0
Sandaracinus	0.000306012	4.71e-05	0	2.35e-05	0	0	0.00037663	0.000235394	0	0	0	4.71e-05	0	0	0	0	0	0	0	0.000258933	0	0	0	0	0	0	0	0	0	0	0	0	0	0	0	0
Lawsonella	4.71e-05	4.71e-05	0	2.35e-05	0	4.71e-05	7.06e-05	4.71e-05	4.71e-05	2.35e-05	0	0	0.000117697	4.71e-05	0	0	0	2.35e-05	0.000117697	9.42e-05	0	0.00037663	0	0	0	7.06e-05	0	0	0	0	0.000282473	7.06e-05	0.000353091	0.000258933	0	0
Candidatus_Arthromitus	0	0	0	0	0	0	2.35e-05	0	0	0	0	0.00037663	0	0	0	0	0	7.06e-05	9.42e-05	4.71e-05	0	0	0	4.71e-05	0	0	4.71e-05	2.35e-05	0	4.71e-05	0	0	2.35e-05	9.42e-05	0	2.35e-05
Moraxella	0	0	4.71e-05	0.00037663	0	2.35e-05	0	0	0	2.35e-05	0	0	0	4.71e-05	0	0.000117697	0	0	0	4.71e-05	2.35e-05	0	0	0	0	0	0	0	0	0.000211854	0	0	4.71e-05	0	0	0
Denitratisoma	9.42e-05	9.42e-05	4.71e-05	0	0	0	0.000329551	7.06e-05	0	4.71e-05	0	2.35e-05	0.000235394	0.000282473	0	0	0	2.35e-05	0.000211854	0.00037663	2.35e-05	0.000164776	0	0	0	2.35e-05	0	0.000141236	0	0	0	0	0	0	0	2.35e-05
Angustibacter	0.00037663	0.000117697	0.000117697	0	0	0	4.71e-05	0	0.000117697	4.71e-05	0	0	9.42e-05	0	4.71e-05	0	0	0	0	7.06e-05	0	7.06e-05	0	0	0	0	0	2.35e-05	0	0	0	0	0	0	0	0
Luedemannella	0.000306012	0.000164776	4.71e-05	0	0	2.35e-05	0.00037663	0.000188315	0	2.35e-05	0	2.35e-05	9.42e-05	0.000164776	0	0	0	0	0.000164776	0.000353091	7.06e-05	0	0	0	0	0	0	2.35e-05	0	0	0	0	0	2.35e-05	0	0
Actinoplanes	0.00037663	0.000141236	7.06e-05	2.35e-05	0	0	9.42e-05	2.35e-05	2.35e-05	0	0	0	7.06e-05	7.06e-05	2.35e-05	0	0	0	2.35e-05	0.000141236	0.000117697	0	0	0	0	0	7.06e-05	0	0	0	0	0	0	0	0	0
Salinispira	0	2.35e-05	0	0	0	0	0	0.000353091	0	0	0	0	0	0	0	7.06e-05	0	0	0	0	0	0	0	0	0	0	0	0	0	0	0	0	0	0	0	0
Nakamurella	0.000164776	9.42e-05	0.000117697	0	0	0	4.71e-05	0	0.000141236	2.35e-05	0	0	0.000117697	0.000353091	7.06e-05	0	0	0	0	0.000141236	2.35e-05	0	0	0	0.000141236	0	0	2.35e-05	0	2.35e-05	0	0	2.35e-05	0	0	0
unidentified_Dehalococcoidia	4.71e-05	0	4.71e-05	0	0	0	0	0.000353091	0	0	0	0	0	0	0	2.35e-05	0	0	0	0	0	0	0	0	0	0	0	0	0	0	0	0	0	0	0	0
Huakuichenia	7.06e-05	0	4.71e-05	4.71e-05	0	9.42e-05	0	0	0.000353091	9.42e-05	0	4.71e-05	4.71e-05	0.000211854	9.42e-05	7.06e-05	0	0	0	0	4.71e-05	0	0	0	0.000235394	0	4.71e-05	0	0	7.06e-05	2.35e-05	4.71e-05	9.42e-05	0	0	0
Brevibacillus	0.000117697	4.71e-05	0	0	0	0	4.71e-05	0.000353091	0	0	0	2.35e-05	4.71e-05	0	0	0.000211854	0	0.000235394	0	4.71e-05	0	0	0	0.000164776	0	0	2.35e-05	0	0	0	0	0	0	0	0	0.000117697
Cellulomonas	4.71e-05	0.000117697	0.000117697	0.000141236	0	7.06e-05	0	4.71e-05	2.35e-05	0	0	4.71e-05	2.35e-05	0.000188315	0	2.35e-05	0	4.71e-05	0	9.42e-05	4.71e-05	4.71e-05	0	0	4.71e-05	0	0	0	0	0.000353091	0	0	0	0	0	0
unidentified_Desulfarculaceae	0.000258933	0.000117697	0	2.35e-05	0	0	0.000211854	0	0	2.35e-05	0	2.35e-05	0.000306012	7.06e-05	0	0	0	0	4.71e-05	0.000353091	0	2.35e-05	0	0	0	0	0	7.06e-05	0	0	0	0	0	0	0	0
Gulosibacter	7.06e-05	2.35e-05	7.06e-05	0.000353091	0	2.35e-05	0	2.35e-05	0.000141236	0.000117697	0	0	2.35e-05	0.000353091	4.71e-05	0.000164776	0	0	0	0	0.000117697	2.35e-05	0	0	0.000188315	0	0	0	0	0	0	0	0	4.71e-05	0	0
Tumebacillus	0.000141236	4.71e-05	0	0	0	0	0.000235394	0.000353091	0	0	0	0.000188315	0	0.000188315	0	0.000188315	0	0	0	0.000164776	0	0	0	0	0	0	0	0	0	0	0	0	0	0	2.35e-05	0
Hymenobacter	0.000117697	0	0.000141236	2.35e-05	0	2.35e-05	4.71e-05	0	7.06e-05	2.35e-05	0	9.42e-05	0	0	2.35e-05	0	0	2.35e-05	0	4.71e-05	2.35e-05	7.06e-05	0	0	0	7.06e-05	2.35e-05	2.35e-05	0	4.71e-05	0	0	2.35e-05	4.71e-05	0	0.000353091
Dactylosporangium	0.000353091	0.000141236	0	0	0	0	4.71e-05	0	0	2.35e-05	0	0	0.000117697	9.42e-05	0	0	0	0	0.000117697	0.000164776	0	0	0	0	0	0	0	4.71e-05	0	0	0	0	0	0	0	0
Inquilinus	0.000329551	0.000258933	0.000188315	9.42e-05	0	0	0.000141236	0.000353091	0.000258933	9.42e-05	0	2.35e-05	0.000235394	2.35e-05	2.35e-05	4.71e-05	0	0	0	0.000117697	0.000117697	0.000164776	0	0	0	0	9.42e-05	4.71e-05	0	0	0	0	0	0	0	0
Prosthecobacter	2.35e-05	0	0	0	0	0	0	0.000353091	0	0	0	0	2.35e-05	0	0	0	0	0	0	4.71e-05	0	0	0	4.71e-05	0	0	0	0	0	0	0	0	0	0	0	0
Defluviicoccus	9.42e-05	0.000141236	2.35e-05	0	0	0	0.000353091	7.06e-05	0	0	0	7.06e-05	2.35e-05	0.000117697	4.71e-05	2.35e-05	0	0	0.000117697	0.000164776	0	0	0	0	4.71e-05	0	0	0	0	0	0	0	0	0	0	0
Planctomicrobium	4.71e-05	0	2.35e-05	0	0	0	0	0	2.35e-05	0	0	0.000353091	0	0	4.71e-05	0	0	0	0	0	0	0	0	0	0	0	0	0	0	0	0	0	0	0	0	0
unidentified_Hyphomonadaceae	0	0	0	0	0	0	0	0	0	0	0	4.71e-05	0	0	0	0	0	0.000329551	0	7.06e-05	0	0	0	0.000141236	0	0	0	0	0	0	0	0	0	0	0	0.000235394
Labrys	0.000329551	0.000141236	4.71e-05	0	0	0	0.000306012	0.000164776	7.06e-05	2.35e-05	0	0	0.000164776	9.42e-05	0	0	0	0	0.000117697	0.000211854	4.71e-05	0.000141236	0	0	0	4.71e-05	4.71e-05	9.42e-05	0	0	0	0	0	0	0	0
unidentified_Deltaproteobacteria	0.000258933	7.06e-05	0.000117697	0	0	0	0.000141236	2.35e-05	2.35e-05	2.35e-05	0	0	9.42e-05	7.06e-05	0	0	0	0	0.000329551	0.000235394	2.35e-05	2.35e-05	0	0	0	2.35e-05	0.000188315	4.71e-05	0	0	0	0	0	0	0	0
Roseitalea	9.42e-05	4.71e-05	0.000258933	0	0	0	0	0.000329551	0.000188315	9.42e-05	0	0	0	0	0	2.35e-05	0	0	0	7.06e-05	0	0.000117697	0	0	0	0	0.000188315	0	0	0	0	0	0	0	0	0
Phaselicystis	0.000211854	0.000164776	0	0	0	0	0.000188315	2.35e-05	0	0	0	4.71e-05	0.000117697	4.71e-05	0	0	0	0	0.000164776	0.000329551	0	0	0	0	0	0	0	0.000258933	0	0	0	0	0	0	0	0
Syntrophus	2.35e-05	0.000329551	0	0	0	0	0.000117697	0	0	0	2.35e-05	0	0	0.000117697	0	0	4.71e-05	0	7.06e-05	7.06e-05	0	0	2.35e-05	0	0	0	0	9.42e-05	7.06e-05	0	0	0	0	0	4.71e-05	0
Parvibacter	4.71e-05	7.06e-05	0	0	2.35e-05	0.000117697	0.000329551	4.71e-05	0	0	0	9.42e-05	2.35e-05	9.42e-05	9.42e-05	0	4.71e-05	0	0.000117697	4.71e-05	0	2.35e-05	2.35e-05	0	0	0	2.35e-05	0	0	2.35e-05	0	2.35e-05	0	2.35e-05	0	2.35e-05
Moorella	0	0	0	0	0	0	0	0	0	0	0	0.000329551	0	0	0	0	0	0	0	0	0	0	0	0	0	0	2.35e-05	0	0	0	0	0	0	0	0	0
unidentified_Acidobacteriia	9.42e-05	0.000188315	0.000164776	4.71e-05	0	0	0.000329551	0.000282473	0.000188315	0.000188315	0	0	4.71e-05	0	0.000258933	0.000117697	0	0	9.42e-05	0	0	0.000117697	0.000188315	0	0	0	7.06e-05	0.000211854	0	0	0	0	2.35e-05	4.71e-05	0	0
Timonella	0	2.35e-05	9.42e-05	9.42e-05	0	0	0	0	0.000141236	0	0	0	0	7.06e-05	4.71e-05	0	0	0	0	0	0	0.000329551	0	0	4.71e-05	0	0	2.35e-05	0	4.71e-05	0	0	0	0	0	0
Constrictibacter	2.35e-05	2.35e-05	0	2.35e-05	0	0	0	0.000329551	0	0	0	0	0	0	0	0	0	0	0	0	0	0	0	0	0	0	0	0	0	0	0	0	0	0	0	0
Saccharibacillus	0	0	0	0	0	0	0	0	0	2.35e-05	0	0	0	0	0	0	0	0	0	0	0	0	0	0	0	0	0	0	0	0	0	0	0	0	0	0.000329551
Candidatus_Entotheonella	0.000211854	4.71e-05	0	0	0	0	0.000117697	0	0	2.35e-05	0	0.000258933	7.06e-05	4.71e-05	0	0	0	0	0.000117697	0.000306012	0	0.000117697	0	0	0	0	2.35e-05	2.35e-05	0	0	0	0	0	0	0	0
unidentified_Acidimicrobiia	0.000211854	0.000117697	0.000235394	4.71e-05	0	0	0.000211854	0.000235394	0.000306012	0.000188315	0	2.35e-05	0.000188315	0.000141236	0.000141236	7.06e-05	0	9.42e-05	4.71e-05	0.000211854	4.71e-05	7.06e-05	4.71e-05	0	0	0	0.000117697	0.000141236	0	0	2.35e-05	0	0	4.71e-05	0	0
unidentified_Chitinophagaceae	0.000306012	2.35e-05	7.06e-05	0	0	0	9.42e-05	0.000211854	2.35e-05	2.35e-05	0	2.35e-05	7.06e-05	7.06e-05	0	0	0	0	7.06e-05	9.42e-05	2.35e-05	0	0	0	4.71e-05	0	4.71e-05	4.71e-05	0	0	0	0	0	2.35e-05	0	0
Elusimicrobium	2.35e-05	9.42e-05	4.71e-05	0	2.35e-05	2.35e-05	0	0	0	4.71e-05	0.000306012	0	2.35e-05	4.71e-05	4.71e-05	0	0	0	2.35e-05	0	4.71e-05	9.42e-05	0.000306012	0	0	0	7.06e-05	4.71e-05	9.42e-05	0	0	0	0	0	7.06e-05	2.35e-05
Paramaledivibacter	0	0	0	0	0	0	0	0	0	0	0	0	0	0	0	0	0	0	0	0	0	0	0	0	0	0	0.000306012	0	0	0	0	0	0	0	0	0
Paludibacter	0	2.35e-05	2.35e-05	9.42e-05	0	0.000141236	0	0	9.42e-05	4.71e-05	0	0	7.06e-05	0.000188315	0.000306012	2.35e-05	0	9.42e-05	0	2.35e-05	2.35e-05	0	0	0	2.35e-05	0	0	0.000117697	0	9.42e-05	0	0	0	0	4.71e-05	0
Photobacterium	4.71e-05	0	7.06e-05	0	0	2.35e-05	4.71e-05	4.71e-05	9.42e-05	7.06e-05	0	0.000306012	0.000141236	0	0	0	0	0.000164776	0	4.71e-05	0	4.71e-05	0	0	0	0	9.42e-05	0	0	2.35e-05	4.71e-05	0	0	0	0	4.71e-05
unidentified_Planctomycetacia	0	0	0	0	0	0.000117697	2.35e-05	0	0	0	0	0	0	0	0	0	0	0	4.71e-05	2.35e-05	0	0	0	0	0	4.71e-05	4.71e-05	0	0	0	2.35e-05	0.000164776	0.000306012	9.42e-05	0	0
Cellulosimicrobium	9.42e-05	7.06e-05	0.000141236	0.000235394	0	0	7.06e-05	0	4.71e-05	0.000211854	0	2.35e-05	9.42e-05	0.000306012	0.000188315	0.000164776	0	0	4.71e-05	0.000282473	0	2.35e-05	0	0	7.06e-05	0	0.000141236	7.06e-05	0	7.06e-05	0	0	4.71e-05	0.000141236	0	0
Spirosoma	0	0	0	0	0	0	0	0	0	0	0	0	0	0	2.35e-05	0	0	0	0	0	0	0.000306012	0	0	0	0	4.71e-05	0	0	0.000117697	0	0	0	4.71e-05	0	0.000258933
Longispora	0	0	0	2.35e-05	0	0	0	0	0.000306012	0	0	0	0	0	0	7.06e-05	0	0	2.35e-05	0	0	0	0	0	0	0	0	0	0	0	0	0	0	0	0	0
Aquabacterium	0.000188315	7.06e-05	2.35e-05	0	0	4.71e-05	0.000282473	0	7.06e-05	4.71e-05	2.35e-05	2.35e-05	7.06e-05	7.06e-05	7.06e-05	0.000117697	0	2.35e-05	0.000306012	0.000258933	0	0	0	0	4.71e-05	4.71e-05	9.42e-05	0	0	7.06e-05	4.71e-05	4.71e-05	9.42e-05	0.000282473	0	0.000117697
Alishewanella	0	4.71e-05	7.06e-05	4.71e-05	0	4.71e-05	9.42e-05	4.71e-05	4.71e-05	2.35e-05	0	0	0	0	0	0.000306012	0	0	0	4.71e-05	0	2.35e-05	0	0	0	0	0	7.06e-05	0	0.000164776	0	0	0	0	0	0
Dyadobacter	2.35e-05	9.42e-05	0	0	0	4.71e-05	0	2.35e-05	2.35e-05	2.35e-05	0	0	4.71e-05	0	0	2.35e-05	0	0	0.000117697	7.06e-05	0	0	0	0	0	0	0	0	0	0	0	0	0	0	0	0.000306012
Eubacterium	2.35e-05	0	0	0	0	0	0.000306012	4.71e-05	0	2.35e-05	0	2.35e-05	0	0	2.35e-05	0	0	2.35e-05	0	7.06e-05	0	0.000188315	0	0	0	0	0	0	0	0	7.06e-05	0.000211854	0	0	0	0
Cloacibacterium	0.000141236	0.000117697	4.71e-05	0	0	0	0.000141236	0.000117697	2.35e-05	2.35e-05	0	7.06e-05	0.000141236	0	2.35e-05	0.000306012	0	0	0.000164776	0.000141236	9.42e-05	0	0	4.71e-05	0	0	4.71e-05	0	0	4.71e-05	0	0	0	0	0	2.35e-05
Alkalimonas	0	0	0	0	0	4.71e-05	0	0	0	0	0	0	0	0	0	0	0	0	0	0	0	0	0	0	0	0	0	0.000188315	0	9.42e-05	0	0	0	0.000306012	0	0
Methyloceanibacter	0.000117697	4.71e-05	0.000282473	0	0	0	0.000117697	2.35e-05	4.71e-05	0	0	4.71e-05	0	0	0	2.35e-05	0	9.42e-05	0	0.000141236	4.71e-05	0.000235394	0	0	0	0	0.000306012	0	0	0	0	0	0	0	0	0
Methanocorpusculum	0	0.000117697	9.42e-05	0.000164776	0	0	0	0	0.000258933	0.000306012	4.71e-05	0	0	0	9.42e-05	9.42e-05	0	0	0	0	4.71e-05	0	0	0	0	0	0	2.35e-05	0	0	0	0	0	0	0	4.71e-05
Zobellella	0	0	9.42e-05	2.35e-05	0	0	0	0	0	0	0	0.000306012	0	0	9.42e-05	0.000141236	0	0	0	4.71e-05	0	2.35e-05	0	0	0	0	0	0	0	0	0	0	0	0	0	0
Sedimentibacter	2.35e-05	0	0.000117697	9.42e-05	0	2.35e-05	0	0	2.35e-05	0	0.000282473	0	0	7.06e-05	0.000235394	0	0.000164776	0	0	0	0	0	2.35e-05	0	0	0	0	0.000235394	0.000141236	9.42e-05	0	0	9.42e-05	4.71e-05	0.000117697	2.35e-05
Guggenheimella	2.35e-05	0	0.000141236	0.000141236	0	0.000188315	0	0	2.35e-05	4.71e-05	0	4.71e-05	0	9.42e-05	0.000282473	2.35e-05	0	0	0	0	2.35e-05	0	0	0	7.06e-05	0	0	4.71e-05	0	4.71e-05	0	0	0	4.71e-05	0	2.35e-05
Cupriavidus	0.000235394	0.000282473	4.71e-05	0	0	0	0	7.06e-05	0	4.71e-05	0	0.000258933	4.71e-05	9.42e-05	0	0	0	0.000141236	0.000117697	7.06e-05	0	0	0	0	2.35e-05	2.35e-05	0	0	0	0	0	0	0	0	0	0
Methylophilus	4.71e-05	0	0	0	0	0	2.35e-05	0.000282473	0	0	0	0	0	0.000117697	0	4.71e-05	0	0	9.42e-05	0	0	0	0	0	0	0	0	2.35e-05	2.35e-05	0	0	0	0	0.000211854	0	0
Anaerofustis	2.35e-05	0	0	0	9.42e-05	0	0	2.35e-05	0	4.71e-05	0.000282473	0	0	7.06e-05	4.71e-05	0	0.000164776	0	0	2.35e-05	0	0	0.000141236	0	0	0	2.35e-05	0	7.06e-05	0	0	0	0	0	9.42e-05	0
unidentified_Elusimicrobia	0.000164776	0	7.06e-05	0	0	0	0.000282473	0	0.000117697	2.35e-05	0	4.71e-05	7.06e-05	7.06e-05	4.71e-05	0	0	0	7.06e-05	2.35e-05	0	4.71e-05	2.35e-05	0	0	0	7.06e-05	7.06e-05	0	0	0	0	0	0	0	0
Candidatus_Lumbricincola	4.71e-05	4.71e-05	0	0	0	0	2.35e-05	0.000282473	0	0	0	0	9.42e-05	0	0	7.06e-05	0	0	0	2.35e-05	0	0	0	0	0	0	0	0	0	0	0	0	0	0	0	0
Owenweeksia	0	0	2.35e-05	0	0	0	0	0.000282473	0	0	0	0	4.71e-05	0	0	0	0	0	0	0	0	0	0	0	0	0	0	0	0	0	0	0	0	0	0	0
Candidatus_Saccharimonas	4.71e-05	0	0	4.71e-05	0	2.35e-05	0.000258933	0	9.42e-05	9.42e-05	7.06e-05	9.42e-05	9.42e-05	0.000117697	9.42e-05	2.35e-05	9.42e-05	2.35e-05	0.000211854	2.35e-05	0	0	4.71e-05	0	0	7.06e-05	2.35e-05	0	0	0	9.42e-05	0.000164776	0.000282473	0.000164776	9.42e-05	0
Macellibacteroides	0	0	0	4.71e-05	0	0	0	0	0	0	0	0	4.71e-05	0	0	0	0	2.35e-05	0	0	0	0	0	0	0	0	0.000188315	0	0	0	2.35e-05	0	0	0.000282473	0	0
Mitsuokella	0	0	4.71e-05	0	0	0	4.71e-05	0	0	0	0	4.71e-05	2.35e-05	0	0	0	0	0	0	0	0	0	0	0	0	0	7.06e-05	4.71e-05	0	0	0	0.000282473	0	0.000235394	0	0
Actinomadura	9.42e-05	2.35e-05	0	0	0	0	0.000141236	0	0	0	0	2.35e-05	9.42e-05	0	0	2.35e-05	0	0	0	0.000282473	2.35e-05	0	0	0	0	0	9.42e-05	7.06e-05	0	0	0	2.35e-05	0	9.42e-05	0	0
Virgisporangium	0.000282473	0.000188315	0	0	0	0	0.000117697	0	0	0	0	4.71e-05	0	4.71e-05	0	0	0	0	0	0.000235394	0	0	0	0	0	0	0	2.35e-05	0	0	0	0	0	0	0	0
Singulisphaera	2.35e-05	4.71e-05	0	0	0	0	0.000117697	7.06e-05	0.000258933	4.71e-05	0	0	4.71e-05	0	2.35e-05	2.35e-05	0	0	2.35e-05	9.42e-05	4.71e-05	7.06e-05	0	0	0	0	0	0.000188315	0	0	0	0	0	0	0	0
Polycyclovorans	4.71e-05	9.42e-05	2.35e-05	0	0	0	7.06e-05	0	0	0	0	0.000258933	0	0	0	0	0	0	4.71e-05	9.42e-05	0	4.71e-05	0	0	0	0	2.35e-05	4.71e-05	0	0	0	0	0	0	0	0
Thermoanaerobaculum	9.42e-05	0.000117697	0	0	0	0	7.06e-05	0	0	0	0	9.42e-05	9.42e-05	9.42e-05	0	0	0	0	0.000258933	0	0	0	0	0	0	0	0	0	0	0	0	0	0	0	0	0
Gemmata	9.42e-05	7.06e-05	0	0	0	0	0.000258933	0	0	0	0	0.000164776	4.71e-05	2.35e-05	4.71e-05	2.35e-05	0	0	2.35e-05	0.000258933	0	0	0	0	0	0	0	2.35e-05	0	0	0	0	0	0	0	0
Rhodobacter	7.06e-05	0	0	0	0	4.71e-05	9.42e-05	0	0.000188315	2.35e-05	0	0	2.35e-05	0	0	0	2.35e-05	0.000117697	4.71e-05	0	0	0	0	0	0	7.06e-05	4.71e-05	0.000117697	0	0	0.000188315	0.000258933	7.06e-05	2.35e-05	0	2.35e-05
Methyloglobulus	0	0	0	0	0	0	0	0	0	0	0	0	0	0	0	0	0	0	0	0	0	0.000258933	0	0	0	0	0	0	0	0	0	0	0	0	0	0
unidentified_Anaerolineae	7.06e-05	0	2.35e-05	4.71e-05	0	0	0.000164776	0.000258933	0	0	2.35e-05	0	0	0	7.06e-05	4.71e-05	2.35e-05	0	0	0.000235394	0	0	0	0	4.71e-05	0	0	0	0	0	0	0	0	0	0	0
Ignavibacterium	0.000141236	0.000164776	2.35e-05	0	0	0	0.000258933	2.35e-05	0	0	0	0	4.71e-05	7.06e-05	0	0	0	0	0.000211854	7.06e-05	0	9.42e-05	0	0	0	0	0	0	0	0	0	0	0	0	0	0
Micromonospora	0.000258933	0	2.35e-05	0	0	0	0.000117697	0	0	0	0	0	9.42e-05	2.35e-05	0	0	0	0	0	4.71e-05	0	0	0	0	0	0	0	0	0	0	0	0	0	0	0	0
Lacunisphaera	0.000141236	7.06e-05	0.000141236	0	0	0	0.000164776	9.42e-05	4.71e-05	2.35e-05	0	0.000164776	0.000258933	0	4.71e-05	0	0	0	2.35e-05	0.000117697	0	9.42e-05	0	0	0	0	0	4.71e-05	0	0	0	0	0	0	0	0
Niastella	0.000235394	0.000188315	0	0	0	0	0.000235394	0	0	0	0	0.000235394	0	9.42e-05	0	0	0	0	9.42e-05	0.000164776	0	0	0	0	0	0	0	4.71e-05	0	0	0	0	0	0	0	0
unidentified_Latescibacteria	0	0	0	0	0	0	0	0	0	0	0	0	0	4.71e-05	0	0	0	0	0.000235394	0	0	0	0	0	0	0	0	0	0	0	0	0	0	0	0	0
Terracidiphilus	9.42e-05	0.000117697	7.06e-05	0	0	0	0.000211854	0	9.42e-05	0.000117697	0	0	7.06e-05	4.71e-05	9.42e-05	4.71e-05	0	9.42e-05	0.000188315	0.000235394	4.71e-05	7.06e-05	0	0	0	2.35e-05	7.06e-05	2.35e-05	0	0	0	0	4.71e-05	0	0	0
Gottschalkia	9.42e-05	0	4.71e-05	0.000235394	0	2.35e-05	0	4.71e-05	0.000164776	7.06e-05	0	2.35e-05	7.06e-05	0	7.06e-05	2.35e-05	0	0	0	4.71e-05	0.000164776	4.71e-05	0	0	0	0	0	9.42e-05	0	4.71e-05	0	4.71e-05	0	0.000117697	0	4.71e-05
Luteococcus	7.06e-05	0	7.06e-05	0.000117697	0	0	0	0	0.000235394	0	0	0	2.35e-05	0.000235394	0.000164776	7.06e-05	0	0	4.71e-05	0	0	2.35e-05	0	0	0.000188315	0	7.06e-05	0	0	0	0	0	0	2.35e-05	0	0
Silvimonas	0.000211854	0	0.000235394	0	0	0	0	0	0	0	0	0	0	0	0	0	0	0	0	0	0	0	0	0	0	0	0	0	0	0	0	0	0	0	0	0
Tardiphaga	0	2.35e-05	0	0	0	0	2.35e-05	7.06e-05	9.42e-05	0	0	0	0.000235394	7.06e-05	2.35e-05	2.35e-05	0	0	4.71e-05	4.71e-05	0	0	0	0	0	0	2.35e-05	2.35e-05	0	4.71e-05	0	0	0	0	0	0
Gilliamella	7.06e-05	9.42e-05	0	0	0	2.35e-05	7.06e-05	0	0	0	0	0	4.71e-05	4.71e-05	0	0	0	0	0.000117697	0.000235394	0	0	0	0	0	0	0	0	0	4.71e-05	0	0	0	0	0	0
Chthonobacter	0	4.71e-05	0	0	0	0	4.71e-05	0.000235394	0	0	0	0	0	0	0	0	0	0	2.35e-05	2.35e-05	0	0	0	0	0	0	0	0	0	0	0	0	0	0	0	0
Peptococcus	7.06e-05	7.06e-05	9.42e-05	0	7.06e-05	0	0	0	0	0	4.71e-05	0.000235394	4.71e-05	0	9.42e-05	0	4.71e-05	0.000164776	0.000211854	2.35e-05	7.06e-05	0.000141236	4.71e-05	0	4.71e-05	0	9.42e-05	2.35e-05	0.000141236	2.35e-05	2.35e-05	0	2.35e-05	0	2.35e-05	0
Loktanella	0	0	0	0	0	0	2.35e-05	9.42e-05	0	0	0	2.35e-05	0	0	0	0	0	0	0.000235394	0	0	0	0	0	0	0	0	0	0	0	0	0	0	0	0	0
Gordonia	4.71e-05	2.35e-05	9.42e-05	0.000235394	0	0	4.71e-05	0	0.000141236	7.06e-05	0	2.35e-05	4.71e-05	7.06e-05	0	9.42e-05	0	0	2.35e-05	7.06e-05	0.000117697	0	0	4.71e-05	0	0	0	0	0	0	0	7.06e-05	7.06e-05	0.000141236	0	0
Propioniciclava	0	2.35e-05	9.42e-05	0.000211854	0	0	0	0	0.000117697	2.35e-05	0	2.35e-05	9.42e-05	4.71e-05	0.000117697	0.000117697	0	0	0	0	4.71e-05	2.35e-05	0	0	0.000117697	0	2.35e-05	7.06e-05	0	0	0	0	2.35e-05	2.35e-05	0	0
Parvimonas	4.71e-05	2.35e-05	0	0	0	0	7.06e-05	2.35e-05	0	4.71e-05	0	0	2.35e-05	7.06e-05	0	0	0	0	0.000211854	7.06e-05	0	0	0	0	0	0	0	2.35e-05	0	0	0	2.35e-05	0	4.71e-05	0	0
Roseomonas	0.000188315	0.000211854	2.35e-05	0	0	2.35e-05	9.42e-05	0.000117697	7.06e-05	0	0	0	0	0	0	0	0	0	0.000141236	0.000141236	0	7.06e-05	0	0	0	0	2.35e-05	4.71e-05	0	4.71e-05	0	0	2.35e-05	0	0	0.000141236
Sporocytophaga	7.06e-05	4.71e-05	0	0	0	0	2.35e-05	0.000211854	0	0	0	0	2.35e-05	0	0	0	0	0	2.35e-05	4.71e-05	0	0	0	0	0	0	0	0	0	0	0	0	0	0	0	0
Candidatus_Chloroploca	2.35e-05	2.35e-05	0	0	0	0	0	0	0	0	0	0	0	0	0	0	0	0	0	0.000211854	0	0	0	0	0	0	0	0	0	0	0	0	0	0	0	0
Tolumonas	0	2.35e-05	0	4.71e-05	0	0	0	4.71e-05	0	0	0	2.35e-05	0	0	4.71e-05	0	0	0.000211854	7.06e-05	0	0	0	0	0.000141236	0	0	0	0	0	0	0	0	0	0	0	0.000141236
Halorubrum	0	0	0	0	0	0	0	0	0	0	0	0	0	0	0	0	0	0.000211854	0	0	0	0	0	0	0	0	0	0	0	0	0	0	0	0	0	0
Jonesia	4.71e-05	0	0.000117697	0.000188315	0	0	4.71e-05	2.35e-05	0	2.35e-05	0	0	0	0.000164776	4.71e-05	0.000211854	0	0	0	0	0	0.000188315	0	0	4.71e-05	0	0	0	0	0	0	0	0	0	0	0
Barnesiella	7.06e-05	9.42e-05	0	0	2.35e-05	0	0	0	0	7.06e-05	0	0	0.000188315	0	0	2.35e-05	0	0	0	0	4.71e-05	9.42e-05	0	0	0	0	0	2.35e-05	0	7.06e-05	0	0	0.000211854	0	0	0
Halochromatium	0	0	0	0	0	0	0	0	0	0	0	0	0	0	0	0	0	0	0.000211854	0	0	0	0	0	0	0	0	0	0	0	0	0	0	0	0	0
Tetragenococcus	4.71e-05	9.42e-05	0	0	0	0	7.06e-05	4.71e-05	0	0	0	7.06e-05	4.71e-05	4.71e-05	0	0	0	0	0.000211854	7.06e-05	0	0	0	0	0	0	0	0	0	0	0	0	0	0	0	0
Nosocomiicoccus	4.71e-05	0	0.000211854	0.000188315	0	9.42e-05	2.35e-05	0	2.35e-05	4.71e-05	0	0	0.000141236	4.71e-05	0.000117697	7.06e-05	0	0	0	2.35e-05	7.06e-05	4.71e-05	0	0	4.71e-05	2.35e-05	0	0	0	0	0	0	2.35e-05	4.71e-05	0	0
unidentified_Pyrinomonadaceae	0.000117697	9.42e-05	0	0	0	0	0.000211854	2.35e-05	0	0	0	0.000117697	0.000117697	0	0	0	0	0	4.71e-05	0.000117697	0	0	0	0	0	0	0	0	0	0	0	4.71e-05	0	2.35e-05	0	0
Alteromonas	0.000211854	0	0	0	0	0	4.71e-05	4.71e-05	0	2.35e-05	0	2.35e-05	2.35e-05	0	0	2.35e-05	0	0	4.71e-05	7.06e-05	0	0	0	0	0	0	4.71e-05	0	0	0	0	4.71e-05	0	0	0	0
Alysiella	0	0	0	2.35e-05	0	0	4.71e-05	7.06e-05	0.000188315	0	0	0	0	0	0	4.71e-05	0	0	0	4.71e-05	0	4.71e-05	0	0	0	0	0	0	0	0	0	0	0.000211854	0	0	0
Quadrisphaera	0.000211854	0.000117697	2.35e-05	0	0	0	7.06e-05	0	0	2.35e-05	0	7.06e-05	2.35e-05	0	0	0	0	0	4.71e-05	9.42e-05	0	7.06e-05	0	0	0	0	4.71e-05	0	0	0	0	0	7.06e-05	0	0	0
Edaphobacter	7.06e-05	7.06e-05	7.06e-05	2.35e-05	0	0	0.000211854	4.71e-05	0.000141236	4.71e-05	0	4.71e-05	0.000141236	0.000188315	4.71e-05	2.35e-05	0	0	0.000211854	9.42e-05	0	4.71e-05	0	0	0	0	9.42e-05	2.35e-05	0	0	0	0	0	0	0	2.35e-05
Thermoactinomyces	4.71e-05	2.35e-05	2.35e-05	4.71e-05	0	0	2.35e-05	0	0	0	0	0	0	0.000211854	0	0	0	0	9.42e-05	0	0	0	0	0	0	0	0	2.35e-05	0	0	0	0	0	0	0	0
Sporichthya	0.000164776	4.71e-05	0.000141236	0.000117697	0	0	0.000141236	2.35e-05	0.000211854	0.000188315	0	0	4.71e-05	0	7.06e-05	4.71e-05	0	0	0	7.06e-05	0	0.000117697	0	0	0	0	0	0	0	0	0	0	0	0	0	0
Vogesella	0	0	0	0	0	0	0.000188315	0	0	0	0	0	4.71e-05	0	0	0	0	9.42e-05	0	0	0	0	0	0	0	0	0	0	0	0	0	0	0	0	0	4.71e-05
Desulfosarcina	4.71e-05	0.000141236	0	0	0	0	0	0	0	0	0	0	0	2.35e-05	0	0	0	0	0.000188315	0	0	0	0	0	0	0	0	0	0	0	0	0	0	0	0	0
unidentified_Nitrospirae	0	0	0	0	0	0	0	0	0	0	0	0	0	0	0	0	0	0	0.000188315	0	0	0	0	0	0	0	0	0	0	0	0	0	0	0	0	0
Ercella	0	0	0	4.71e-05	0	2.35e-05	0	0	2.35e-05	2.35e-05	2.35e-05	0	0	7.06e-05	0	0	0	2.35e-05	0.000188315	0	0	0	2.35e-05	0	0	0	0	0.000141236	0	0	0	0	0	0.000117697	2.35e-05	0
Robinsoniella	0	0.000188315	0	4.71e-05	0	0	0	0	2.35e-05	0	0	0	4.71e-05	0	0	0	0	0	0	7.06e-05	4.71e-05	0	0	0	0	7.06e-05	0	2.35e-05	0	0	0	0	0	0	0	0
Desulfitobacterium	0	0	0	0	0	0	0	0	0	0	0	0.000188315	0	0	0	0	0	0	0	0	0	0	0	0	0	0	0	0	0	0	0	0	0	0	0	0
Paraperlucidibaca	0	0	0	4.71e-05	0	0	0	0	0	0.000188315	0	0	0	0	0	0	0	0	0	0	0	0	0	0	0	0	0	0	0	0	0	0	0	0	0	0
Paludibaculum	7.06e-05	9.42e-05	0	0	0	0	0	2.35e-05	2.35e-05	0	0	0	2.35e-05	0	0	0	0	0	0.000188315	4.71e-05	0	0	0	0	0	0	0	0	0	0	0	0	0	0	0	0
Fontimonas	7.06e-05	4.71e-05	0	0	0	0	7.06e-05	4.71e-05	0	0	0	4.71e-05	0	0	0	0	0	0	0	0.000188315	0	0	0	0	0	0	0	0	0	0	0	0	0	0	0	0
Desulfonispora	0	0	9.42e-05	0.000188315	0	0	0	2.35e-05	2.35e-05	0	0	0	0.000141236	0	2.35e-05	0	0	0	0	0	0	0	0	0	0	0	0	0	0	0	0	0	0	0	0	0
Plasticicumulans	0	0	0	0	0	0	0	0	0	0	0	0	0.000188315	4.71e-05	0	0	0	0	0	2.35e-05	0	0	0	0	0	0	0	0	0	0	0	0	0	0	0	9.42e-05
Suttonella	0	0	0	0	0	0	0.000188315	0	0	0	0	0	0	0	0	0	0	0	0	4.71e-05	0	0	0	0	0	0	0	0	0	0	0	0	0	0	0	0
Alcanivorax	9.42e-05	0	4.71e-05	0	0	9.42e-05	0	0	0	9.42e-05	0	4.71e-05	0	4.71e-05	2.35e-05	0.000188315	2.35e-05	7.06e-05	0.000141236	0	2.35e-05	7.06e-05	0	0	2.35e-05	0	7.06e-05	2.35e-05	2.35e-05	0.000188315	0	0	0	0.000141236	0	0.000164776
Rhodovastum	0.000188315	0.000188315	4.71e-05	4.71e-05	0	0	9.42e-05	7.06e-05	9.42e-05	0	0	0	0.000117697	0.000117697	0	0	0	0	7.06e-05	0.000141236	0	0.000117697	0	0	4.71e-05	0	7.06e-05	0.000117697	0	0	0	0	0	0	0	0
Buchnera	0.000141236	4.71e-05	7.06e-05	0	0	0	4.71e-05	0	0.000117697	0	0	0.000117697	2.35e-05	4.71e-05	0	7.06e-05	0	0	0.000188315	7.06e-05	0	0.000188315	0	0	0	0	2.35e-05	0	0	0	0	0	0	0	0	0
Alkanindiges	4.71e-05	4.71e-05	2.35e-05	4.71e-05	0	2.35e-05	0	0	2.35e-05	0	0	0.000188315	2.35e-05	2.35e-05	0	0	0	0	0	2.35e-05	0	0.000117697	0	0	0	0	4.71e-05	0	0	9.42e-05	0	0	0	0	0	2.35e-05
Modestobacter	0.000188315	7.06e-05	4.71e-05	0	0	0	0.000117697	0	0	2.35e-05	0	0.000164776	0	2.35e-05	0	0	0	0	7.06e-05	0.000164776	4.71e-05	0	0	2.35e-05	0	2.35e-05	4.71e-05	2.35e-05	0	0	2.35e-05	0	0	0	0	2.35e-05
Agrococcus	0	0	7.06e-05	7.06e-05	0	0	7.06e-05	0	0.000141236	2.35e-05	0	0	0	0.000141236	4.71e-05	0.000164776	0	0	0	0	4.71e-05	2.35e-05	0	0	0.000188315	0	9.42e-05	0	0	0	2.35e-05	0	2.35e-05	0	0	0
Terriglobus	4.71e-05	0	0	0	0	0	0	0	2.35e-05	0	0	0.000188315	0.000117697	0	0	0	0	0	0	2.35e-05	0	2.35e-05	0	0	0	0	0	0	0	0	0	0	0	0	0	0
Haloplasma	2.35e-05	0	0	0	0	0	0	0	0	2.35e-05	0	0	0	0	0	2.35e-05	0	0	0	0	0	0	0	0	2.35e-05	0	0	0.000188315	0	7.06e-05	0	2.35e-05	0	0	0	0
Anaerococcus	0.000117697	2.35e-05	0	0	0	0	0	0	9.42e-05	0	0	0	2.35e-05	2.35e-05	0	0	0	0.000117697	4.71e-05	2.35e-05	4.71e-05	0.000141236	0	7.06e-05	0	2.35e-05	0	2.35e-05	0	0	0	7.06e-05	2.35e-05	0.000188315	0	2.35e-05
Brochothrix	2.35e-05	0.000141236	0	0	0	0	2.35e-05	0	0	0	0	0	0	2.35e-05	0	0	0	0	0	7.06e-05	4.71e-05	0	0	0	0	0	7.06e-05	0	0	0	2.35e-05	0	0.000188315	0	0	0
Millionella	0.000141236	0.000188315	0	0	0	0	9.42e-05	0	0	4.71e-05	0	0	0	7.06e-05	0	0	0	0	0.000188315	0	0	0	0	0	2.35e-05	0	2.35e-05	2.35e-05	0	0	0	0	0	4.71e-05	0	0
Weeksella	0	7.06e-05	4.71e-05	4.71e-05	0	2.35e-05	0	0	0.000188315	7.06e-05	0	0	0	0	0	0	0	0	0	0	2.35e-05	0	0	0	0	0	0	0.000188315	0	2.35e-05	0	0	0	0	0	0
Aureimonas	0	7.06e-05	0.000188315	0.000141236	0	4.71e-05	9.42e-05	7.06e-05	0.000117697	4.71e-05	0	0	0	4.71e-05	4.71e-05	0.000117697	0	0	2.35e-05	9.42e-05	7.06e-05	7.06e-05	0	0	4.71e-05	0	4.71e-05	0	0	0	2.35e-05	0	0.000117697	9.42e-05	0	2.35e-05
Pelagibacterium	0	0	0	0	0	0	0	0.000188315	4.71e-05	0	0	0	0	4.71e-05	4.71e-05	0	0	0	0	0	0	0	0	0	0	0	0	0	0	0	0	0	0	0	0	7.06e-05
Murdochiella	0	0	2.35e-05	0	0	0	0	0	0	0	0	0	0	0	2.35e-05	0	0	2.35e-05	0	0	0	0	0	0	0	0	0	2.35e-05	0	0	0	0	0	0.000188315	0	0
Alkalibaculum	2.35e-05	0	0.000117697	0.000188315	0	0	0	0	2.35e-05	0	0	0	0.000141236	2.35e-05	7.06e-05	2.35e-05	0	0	0	4.71e-05	0	0	0	0	0	0	0	2.35e-05	0	4.71e-05	0	0	0	0	0	0
Catenisphaera	0	0	0	0	0	0	0	0	0	0	0	0	0	7.06e-05	0	0	0	2.35e-05	0.000188315	0	0	2.35e-05	0	0	0	0	0	0	0	0	0	0	0	4.71e-05	0	2.35e-05
Catenulispora	0.000188315	9.42e-05	7.06e-05	0	0	0	0.000117697	2.35e-05	2.35e-05	2.35e-05	0	0	9.42e-05	0	7.06e-05	2.35e-05	0	0	0.000117697	4.71e-05	9.42e-05	2.35e-05	2.35e-05	0	0	0	0	7.06e-05	0	0	0	0	0	0	0	0
Geobacillus	4.71e-05	2.35e-05	0	2.35e-05	0	2.35e-05	4.71e-05	0	0	0	0	0	2.35e-05	4.71e-05	9.42e-05	0	0	0	0.000188315	2.35e-05	0	0	0	4.71e-05	0	0	0	0	0	4.71e-05	0	0	2.35e-05	0	0	2.35e-05
unidentified_Sphingobacteriales	9.42e-05	4.71e-05	2.35e-05	0	0	0	7.06e-05	0	0	0	0	7.06e-05	0.000188315	0	0.000141236	2.35e-05	0	0	0	0	2.35e-05	0	0	0	0	0	0	0	0	0	0	0	0	0	0	0
Shuttleworthia	0	0	0	0	0	0	0	0	0	0	0	0	0	0.000117697	4.71e-05	0	0	0	0.000188315	4.71e-05	0	0	0	0	0	0	0	0	0	0	0	7.06e-05	0	4.71e-05	0	0
unidentified_Melainabacteria	2.35e-05	0	0	0	9.42e-05	2.35e-05	0	0	0	0	0	0	0	0	0	0	4.71e-05	4.71e-05	0	0	0	0.000188315	0	0	0	0	0	0	0	0	2.35e-05	0	4.71e-05	4.71e-05	4.71e-05	0
Iodobacter	0	7.06e-05	0	0	0	0	0.000188315	0	0	0	0	0	4.71e-05	0	0	0	0	0	0	0	0	0	0	0	0	0	0	0	0	0	0	0	0	0	0	0
Pirellula	0.000164776	7.06e-05	0	0	0	2.35e-05	7.06e-05	0	0	0	0	0.000188315	0	2.35e-05	7.06e-05	0	0	0	7.06e-05	0.000117697	0	0	0	0	7.06e-05	0	0	0	0	0	0	0	0	0	0	0
Promicromonospora	4.71e-05	2.35e-05	7.06e-05	0.000188315	0	0	7.06e-05	0	0	0	0	4.71e-05	0	7.06e-05	0	0.000117697	0	0	4.71e-05	0.000141236	0	7.06e-05	0	0	0	0	9.42e-05	0	0	0	0	0	0	0	0	0
Exiguobacterium	9.42e-05	0	0	0.000141236	0	0.000117697	0.000188315	4.71e-05	0.000141236	2.35e-05	0	0	2.35e-05	0	0	0.000164776	2.35e-05	0	4.71e-05	7.06e-05	0	0	0	2.35e-05	0	0	2.35e-05	0	0	2.35e-05	0	0	0	0	0	0
Silanimonas	0	2.35e-05	0	0	0	0	0	0	0	0	0	0	0	0	0	0	0	0.000188315	0	2.35e-05	0	0	0	0	0	0	0	0	0	0	0	0	0	0	0	0
Fodinicola	2.35e-05	4.71e-05	0	0	0	0	2.35e-05	0.000117697	7.06e-05	0	0	0.000117697	9.42e-05	0	0	0	0	0.000188315	0	4.71e-05	2.35e-05	0	4.71e-05	4.71e-05	0	0	0	4.71e-05	0	0	0	0	0	0	0	2.35e-05
unidentified_Xanthobacteraceae	0.000188315	2.35e-05	2.35e-05	0	0	0	2.35e-05	4.71e-05	2.35e-05	7.06e-05	0	0	9.42e-05	0	4.71e-05	0	0	0	0	2.35e-05	0	2.35e-05	0	0	0	0	4.71e-05	0.000117697	0	0	0	0	0	0	0	0
Senegalimassilia	0	0	0	0	0	0	0	0	0	0	0	0.000164776	0	0	0	0	0	0	0	0	0	0	0	0	0	0	0	0	0	0	0	0	0	0	0	0
Pseudogracilibacillus	9.42e-05	0	2.35e-05	7.06e-05	0	0.000164776	0	0	2.35e-05	0	0	0	4.71e-05	9.42e-05	4.71e-05	2.35e-05	0	0	0	0	0	0	0	0	7.06e-05	0	0	0	0	0	0	0	0	0	0	0
Kistimonas	0	0	0	0	0	0	0	0	0	0	0	0.000164776	4.71e-05	0	0	0	0	0	4.71e-05	0	0	0	0	0	0	0	0	0	0	0	0	0	0	0	0	0
Roseimaritima	0	0	0	0	0	4.71e-05	0	0	0	0	0	0	0	0	0.000164776	0	0	0	0	0	2.35e-05	0	0	0	0	0	0	0	0	0	0	0	0	0	0	0
Candidatus_Limnoluna	2.35e-05	2.35e-05	2.35e-05	0	0	2.35e-05	2.35e-05	7.06e-05	0.000164776	0	0	0	2.35e-05	9.42e-05	7.06e-05	2.35e-05	0	0	4.71e-05	2.35e-05	4.71e-05	0	0	0	0	0	4.71e-05	0	0	0	0	0	0	0	0	0
Rhodoluna	4.71e-05	2.35e-05	0	0	0	0	2.35e-05	0	0.000164776	0	0	0	2.35e-05	4.71e-05	2.35e-05	0	0	0	2.35e-05	9.42e-05	0	0	0	0	0	0	2.35e-05	2.35e-05	0	0	0	0	0	0	0	0
Cavicella	7.06e-05	0	2.35e-05	0	0	0	0	2.35e-05	0	0	0	0	4.71e-05	0	0	0	0	0	7.06e-05	0.000164776	0	0	0	0	0	0	0	0	0	0	0	0	0	0	0	0
Sediminibacterium	0.000164776	7.06e-05	0	0	2.35e-05	0	9.42e-05	0	0	0	0	0	9.42e-05	0	0	0	0	0	0	9.42e-05	0	0	0	0	0	0	0	0	0	0	0	0	0	0	0	0
Novibacillus	0	0	0	0	0	0	0	0	0	0	0	0.000164776	0	0	0	0	0	0	0	0	0	0	0	0	0	0	2.35e-05	0	0	0	0	0	0	0	0	0
Acetoanaerobium	0	0	0	0	0	0.000164776	0	0	0	0	0	0	7.06e-05	0	4.71e-05	0	0	0	0	0	0	0	0	0	0	0	0	0	0	7.06e-05	0	0	0	0	0	2.35e-05
Kineosporia	0.000164776	9.42e-05	0	0	0	0	9.42e-05	0	4.71e-05	0	0	2.35e-05	4.71e-05	0	4.71e-05	0	0	0	7.06e-05	0.000164776	0.000117697	7.06e-05	0	0	0	0	0	0	0	0	0	0	0	0	0	0
Actinophytocola	2.35e-05	0	7.06e-05	2.35e-05	0	0	0	0	4.71e-05	2.35e-05	0	0.000164776	7.06e-05	2.35e-05	0	0	0	0	7.06e-05	4.71e-05	4.71e-05	4.71e-05	0	0	0	0	0.000117697	0	0	0	0	0	0	0	0	0
Alkalibacter	4.71e-05	0	9.42e-05	0	0	0	0	0	2.35e-05	0	0	0	0	4.71e-05	0.000164776	0	0	0	0	0	4.71e-05	0	0	0	0	0	0	0	0	0	0	0	0	0	0	0
Prauserella	0	0	0	2.35e-05	0	0	0	0	0.000164776	0	0	0	2.35e-05	0	0	0	0	0	0	2.35e-05	0	0	0	0	0	0	7.06e-05	0	0	0	0	0	0	0	0	0
Methylorosula	7.06e-05	2.35e-05	0	0	0	0	0	0	4.71e-05	0	0	0.000164776	4.71e-05	2.35e-05	4.71e-05	0	0	0	2.35e-05	7.06e-05	0	4.71e-05	0	0	0	7.06e-05	0	0	0	0	2.35e-05	0	0	0	0	0
Thermanaerothrix	0	0	0	0	0	0	0	0	0	0	0	0	0	0	0	0	0	0	0	0	0	0.000164776	0	0	0	0	0	0	0	0	0	0	0	0	0	0
Segetibacter	0.000141236	0	0	0	0	0	0.000164776	0	0	0	0	0	0	0.000141236	0	0	0	0	0.000117697	4.71e-05	0	0	0	9.42e-05	0	0	0	0	0	0	0	0	0	0	0	0
Kineococcus	0	0	2.35e-05	4.71e-05	0	0	0	0	0.000164776	0	0	0	0	0	0	7.06e-05	0	0	0	0	0	9.42e-05	0	0	0	0	7.06e-05	0	0	0	0	0	0	0	0	0
Halodesulfovibrio	0	0	0.000164776	0	0	0	0	0	0	0	0	0	0	2.35e-05	0	0	0	0	2.35e-05	0	0	9.42e-05	0	0	0	0	0	0	0	0	0	0	0	0	0	0
Stomatobaculum	0	2.35e-05	0	4.71e-05	0	0	7.06e-05	0	0	4.71e-05	0	0	2.35e-05	0	0	0	0	0	0.000164776	7.06e-05	0	0	0	0	0	0	0	0	0	0	0	0	0	0	0	0
Neptuniibacter	0	0	0	0	0	0	0	0	0	2.35e-05	0	0	0	0	0	0	0	0	0	0	0.000164776	0	0	0	0	0	0	0	0	0	0	0	0	0	0	0
Crocinitomix	0	0	0	0	0	4.71e-05	0	0.000164776	0	0	0	0	9.42e-05	0	0	7.06e-05	0	0	0	0	0	0	0	0	0	0	0	0	0	0	0	0	0	0	0	0.000117697
Wenzhouxiangella	0	0	0	0	0	0	0	0	0	0	0	0	0	0	0	0	0	7.06e-05	0	0	0	0	0	4.71e-05	0	0	0	0	0	0	0	0	0	0	0	0.000164776
Helcococcus	2.35e-05	0	0.000117697	7.06e-05	0	0	0	0	0	2.35e-05	0	0	0	0	4.71e-05	4.71e-05	0	9.42e-05	0	0	0	2.35e-05	0	4.71e-05	0	0	0	0	0	0	0	2.35e-05	0	0.000164776	0	0.000117697
unidentified_Lentimicrobiaceae	0	0	0	0	0	0	0	0	0	0	7.06e-05	0	0	0	0	0	0	0	4.71e-05	0	0	0.000164776	0	0	0	0	0	0	2.35e-05	0	0	0	0	0	0	0
Candidatus_Ovatusbacter	9.42e-05	0	4.71e-05	0	0	0	0	0.000141236	0	0	0	0.000141236	0.000164776	0	0	2.35e-05	0	0	4.71e-05	2.35e-05	0	0	0	0	0	0	0	0	0	0	0	0	0	0	0	0
Coprobacillus	7.06e-05	0.000164776	0	0	0	0	2.35e-05	0	0	0	0	0.000117697	7.06e-05	0	0	0	0	0	9.42e-05	0	0	0	0	0	0	0	0	0	0	0	9.42e-05	0	0	0	0	0
Parviterribacter	4.71e-05	7.06e-05	7.06e-05	2.35e-05	0	0	7.06e-05	4.71e-05	0.000164776	0	0	7.06e-05	0	0	0	2.35e-05	0	0	0	0.000141236	0	0	0	0	0	0	0	0	0	0	0	0	0	0	0	0
Blastopirellula	0	0	0	0	0	0	0	2.35e-05	4.71e-05	0	0	0.000164776	4.71e-05	0	4.71e-05	0	0	0	0	0	0	0	0	0	0	0	9.42e-05	0	0	0	0	0	0	0	0	0
Sorangium	0.000164776	0.000117697	0	0	0	0	7.06e-05	0	0	0	0	2.35e-05	0	2.35e-05	0	0	0	0	0	9.42e-05	0	0	0	0	0	0	0	0	0	0	0	0	0	0	0	0
Rudaea	9.42e-05	0	7.06e-05	2.35e-05	0	0	0.000117697	7.06e-05	9.42e-05	2.35e-05	0	0	2.35e-05	4.71e-05	2.35e-05	2.35e-05	0	0	7.06e-05	0.000164776	0	4.71e-05	0	0	0	2.35e-05	4.71e-05	2.35e-05	0	0	0	0	0	0	0	0
Tunicatimonas	0	0	0	0	0	0	0	0.000164776	0	0	0	0	0	0	0	0	0	0	0	0	0	0	0	0	0	0	0	0	0	0	0	0	0	0	0	0
Nonomuraea	0.000164776	2.35e-05	0	0	0	0	0.000141236	0	0	2.35e-05	0	0	0	7.06e-05	0	0	0	0	0.000141236	0.000141236	0	2.35e-05	0	0	0	0	0	0	0	0	0	0	0	0	0	0
Sulfurovum	0	0	0	0	0	0	0	0	0	0	0	0.000141236	2.35e-05	0	0	0	0	0	2.35e-05	0	0	0	0	0	0	0	0	0	0	0	0	0	0	0	0	0
Dysgonomonas	0	0	0	0	0	0	0	0	0.000141236	0	0	2.35e-05	0	0	0.000117697	0	0	4.71e-05	0	0	0	0	0	0	0	0	0	0	0	0	0	0	4.71e-05	0	0	0
Pasteurella	0	0	0	0	0	0	0	0	0	0	0	0	0	0	0	2.35e-05	0	0	9.42e-05	0	0	0	0	0	4.71e-05	2.35e-05	0	0	0	0	0	0.000141236	0	0	0	0
unidentified_Spirochaetes	0	0	0	0	0	7.06e-05	2.35e-05	0	0	0	0	0	0	0	2.35e-05	0	0	0	0	0	2.35e-05	2.35e-05	0	0	2.35e-05	0	0	0.000141236	0	2.35e-05	0	0	0	4.71e-05	0	0
Longimycelium	0.000117697	0	2.35e-05	0	0	0	4.71e-05	7.06e-05	0	2.35e-05	0	0	0.000141236	0	0	4.71e-05	0	0	0	0	0	4.71e-05	0	0	0	0	0	2.35e-05	0	0	0	0	0	0	0	0
Nitrococcus	0	0	0	0	0	0	0	0	0	0	0	0	0	7.06e-05	0	0	0	0	0	0	0	0	0	0	0.000141236	0	0	0	0	0	0	0	0	0	0	0
Acidaminococcus	4.71e-05	0	0	0	0	0	0.000141236	0	0	0	0	0	7.06e-05	0	0	2.35e-05	0	0	0	4.71e-05	2.35e-05	0	0	0	7.06e-05	0	2.35e-05	0	0	0	4.71e-05	0	0	0.000117697	0	0
Planktosalinus	0	0	0	2.35e-05	0	0	0	0	0	0	0	0	0	7.06e-05	0.000141236	0	0	0	0	0	0	0	0	0	0	0	0	0	0	0	0	0	0	0	0	7.06e-05
Chiayiivirga	0	0	0	0	0	0	0	0.000141236	0	0	0	0	0	0	0	7.06e-05	0	0	0	0	0	0	0	0	0	0	0	0	0	0	0	0	0	0	0	0
unidentified_Nostocales	2.35e-05	0	2.35e-05	0	0	0	0	0	0	0	0	0	0	0	0	0	0	0	0	0	0	0	0	0	0	0.000141236	0	0	0	0	0	0	2.35e-05	0	0	0
Roseococcus	0	0	0	0	0	0	0	0	0	0	0	0	0.000141236	0	0	0	0	0	7.06e-05	0	0	0	0	0	0	0	9.42e-05	0	0	0	0	0	0	0	0	0
Sandaracinobacter	0	0	2.35e-05	0	0	0	0	0	0	2.35e-05	0	0	0	0.000117697	2.35e-05	0	0	0	0	0	7.06e-05	0	0	0	0.000141236	0	0	0	0	7.06e-05	0	0	0	2.35e-05	0	0
Desulfofustis	0	7.06e-05	0	2.35e-05	0	0	4.71e-05	0	0	0	0	0	0	4.71e-05	0	0	0	0	0.000141236	0	0	0	0	0	0	0	0	0	0	0	0	0	0	0	0	0
Faecalicoccus	0	0	0	0	0	0.000141236	0	0	7.06e-05	0	0	0	0	0	0	4.71e-05	0	0	4.71e-05	0	2.35e-05	7.06e-05	0	0	0	0	4.71e-05	0	0	0	2.35e-05	0	7.06e-05	2.35e-05	0	0
Desulfomicrobium	0	2.35e-05	4.71e-05	0	0	4.71e-05	0	2.35e-05	7.06e-05	0	0	0	2.35e-05	7.06e-05	0	0	0	0	2.35e-05	9.42e-05	0	0	0	0	7.06e-05	0	0	0.000141236	0	7.06e-05	0	2.35e-05	0	0	0	2.35e-05
Herbinix	0	2.35e-05	0	2.35e-05	0	4.71e-05	0	0	0	0	0	0	0	0	7.06e-05	0	0	0	0	0	0	0	0	0	0	0	0	2.35e-05	0	0.000141236	0	0	0	0	0	0
Lentimicrobium	0	4.71e-05	0	4.71e-05	0	0.000141236	0	0	7.06e-05	4.71e-05	0	0	0	0	0	0	7.06e-05	0	0	0	2.35e-05	0	0	0	0	0	0	7.06e-05	2.35e-05	0.000141236	0	0	0	0	0	0.000117697
Telmatospirillum	2.35e-05	0	0	0	0	0	7.06e-05	0	0	0	0	0	0	0	0.000141236	0	0	0	0	0	0	0	0	0	0	0	0	0	0	0	0	0	0	0	0	0
Hydrogenispora	0	7.06e-05	0	0	0	0	0	0	0.000141236	0	0	0	7.06e-05	7.06e-05	0	2.35e-05	0	0	0	0	0	0	0	0	0	0	0	0	0	0	0	0	0	0	0	0
Advenella	0.000141236	2.35e-05	0.000141236	9.42e-05	0	0.000117697	2.35e-05	0.000141236	4.71e-05	7.06e-05	0	0	7.06e-05	0.000117697	2.35e-05	4.71e-05	0	0	0	4.71e-05	2.35e-05	0	0	2.35e-05	4.71e-05	0	0	9.42e-05	0	7.06e-05	0	0	0	2.35e-05	0	4.71e-05
Thalassotalea	0	0	0	0	0	0	0	0	0	0	0	0	0	0	0	0	0	0	0	0	0	0.000141236	0	0	0	0	0	0	0	0	0	0	0	0	0	0
unidentified_Bacteriovoracaceae	0	0	4.71e-05	0	0	0	0	0.000141236	0	0	0	0	0	0	0	0	0	0	0	0	0	0	0	0	2.35e-05	0	0	0	0	0	0	0	0	0	0	0
Fodinicurvata	0	0	0.000141236	0	0	0	0	0	0	0	0	0	0	0	0	0	0	0	0	0	0	7.06e-05	0	0	0	0	0	0	0	0	0	0	0	0	0	0
Arachidicoccus	0.000141236	2.35e-05	2.35e-05	0	0	0	9.42e-05	0	0	0	0	2.35e-05	0	9.42e-05	0	0	0	0	0	4.71e-05	0	0	0	0	0.000117697	0	0	0	0	0	0	0	0	0	0	0
Sharpea	0	0	2.35e-05	4.71e-05	0	4.71e-05	2.35e-05	0	0	0	0	0	0	2.35e-05	2.35e-05	0	0	0	0	0	0	0.000141236	0	0	0	0	0	2.35e-05	0	4.71e-05	0	0	2.35e-05	0	0	0
Sphingoaurantiacus	0	2.35e-05	0	0	0	0	0	0.000141236	0	0	0	0	0	0	0	0	0	0	0	0	2.35e-05	0	0	0	0	0	0	2.35e-05	0	0	0	0	0	0	0	0
Pseudenhygromyxa	2.35e-05	4.71e-05	0	0	0	0	4.71e-05	0	0	0	0	7.06e-05	0	0	0	0	0	0	0	0.000141236	0	0	0	0	0	0	0	0	0	0	0	0	0	0	0	0
Rubripirellula	0	0	0	0	0	0	0	0	0.000141236	0	0	0	0	0	0	0	0	0	2.35e-05	0	0	0	0	0	0	0	0	0	0	0	0	0	0	0	0	0
Anaerolinea	0	2.35e-05	0	0	0	0	4.71e-05	0	0	0	7.06e-05	0	0	0	0	0	2.35e-05	0	0.000141236	0	0	0	0	0	0	0	0	0	4.71e-05	0	0	0	4.71e-05	0	0	0
Salana	0	0	0	9.42e-05	0	0	0	0	0	0	0	0	0	2.35e-05	0	0	0	0	0	0	4.71e-05	0	0	0	0	0	0	0	0	0	0	0	9.42e-05	0	0	0.000141236
Aridibacter	0.000141236	0	0	0	0	0	7.06e-05	0	0	0	0	0	7.06e-05	7.06e-05	0	0	0	0	0	7.06e-05	0	0	0	0	0	0	0	0	0	0	0	0	0	0	0	0
Deinococcus	2.35e-05	0	0	4.71e-05	0	0	0	0	0.000141236	0.000117697	0	4.71e-05	0	0	0	0	0	0	0	0	0	0	0	0	0	0	9.42e-05	0	0	0	0	0	0	0	0	0
Craurococcus	0	4.71e-05	0	0	0	0	0	0	0	0	0	0	0	4.71e-05	0	0	0	0	0.000141236	4.71e-05	0	0	0	0	0	0	0.000117697	0	0	0	0	0	0	0	0	0
Candidatus_Methanoplasma	0	0	0.000117697	0	0	0	0	0	0	0.000141236	0	0	0	0	0	0	0	0	0	0	0	0	0	0	0	0	2.35e-05	0	0	4.71e-05	0	0	0	2.35e-05	0	2.35e-05
Persicitalea	2.35e-05	0	0	0	0	0	0	0	0	0	0	0	0	0.000141236	0.000141236	0	0	0	0	0	0	0	0	0	0	0	0	0	0	0	0	0	0	0	0	0
Cystobacter	0.000141236	7.06e-05	4.71e-05	0	0	0	9.42e-05	0	4.71e-05	0	0	0	0	0	0	0	0	0	4.71e-05	0	2.35e-05	0	0	0	0	0	0	0	0	0	0	0	0	0	0	0
Microlunatus	4.71e-05	7.06e-05	0	0	0	0	0	0	0	0	0	0.000141236	0	0	0	2.35e-05	0	0	2.35e-05	2.35e-05	0	0	0	0	0	0	2.35e-05	0	0	0	0	0	0	0	0	0
Panacagrimonas	0	4.71e-05	0	0	0	0	7.06e-05	0.000117697	0.000141236	0	0	2.35e-05	4.71e-05	0	0	2.35e-05	0	0	2.35e-05	7.06e-05	0	0	0	0	0	0	0	2.35e-05	0	0	0	0	0	0	0	0
Desulfobacterium	0	0	7.06e-05	0	0	2.35e-05	0	0	2.35e-05	7.06e-05	0	0	0	0	2.35e-05	4.71e-05	0	0	0	0	2.35e-05	0	0	0	0	0	0	0.000141236	0	0.000117697	0	0	0	0	0	0
Desulfosporosinus	0	0	2.35e-05	0	0	0	0	0	0	0	0	0.000141236	0	0	0	0	0	0	2.35e-05	0	0	0	0	0	0	0	0	0	0	0	0	0	0	0	0	0
Chromohalobacter	0	0	9.42e-05	0	0	0	0	0	0	0	0	4.71e-05	0	0	0	0.000141236	0	0	0	0	0	0	0	0	0	0	0	0	0	0	0	0	0	0	0	0
Sanguibacteroides	0	0	0	0	0.000141236	0	0	0	0	2.35e-05	0	0	0	0	4.71e-05	0	0	0	0	0	0	0	0	0	0	0	0	0	2.35e-05	0	0	0	0	0	7.06e-05	0
unidentified_Fibrobacteraceae	0	0	0	0	0	0	0	0	0	0	0	2.35e-05	0	0	0	0	0	0	0	0	0	0.000141236	0	0	0	0	0	0	0	0	0	0	0	0	0	0
Polynucleobacter	2.35e-05	0	2.35e-05	0	0	7.06e-05	4.71e-05	0	0	0	0	0	7.06e-05	4.71e-05	0	0	0	0	4.71e-05	7.06e-05	0	0	0	2.35e-05	0	0	4.71e-05	0.000141236	0	7.06e-05	0	2.35e-05	4.71e-05	4.71e-05	0	0
Filifactor	7.06e-05	0	4.71e-05	0	0	0	7.06e-05	4.71e-05	0	0	0	0	2.35e-05	4.71e-05	2.35e-05	0	0	0	0.000141236	7.06e-05	0	0	0	0	0	0	0	0	0	0	0	0	0	0	0	0
Asticcacaulis	4.71e-05	2.35e-05	0	0	0	0	0.000117697	2.35e-05	2.35e-05	4.71e-05	0	0	0.000117697	0	0	0	0	0	4.71e-05	4.71e-05	2.35e-05	0	0	0	0	0	7.06e-05	2.35e-05	0	0	0	0	0	0	0	0
Peptoniphilus	0	9.42e-05	2.35e-05	0	0	0	7.06e-05	0	0	4.71e-05	0	2.35e-05	0	0	0	0	0	2.35e-05	0.000117697	7.06e-05	0	0	0	0	0	0	9.42e-05	0	0	0	0	7.06e-05	0	9.42e-05	0	7.06e-05
Vulgatibacter	0.000117697	2.35e-05	0	0	0	0	2.35e-05	4.71e-05	0	0	0	0	0	7.06e-05	2.35e-05	0	0	0	0	4.71e-05	0	0	0	0	0	0	0	0	0	0	0	0	0	0	0	0
Egicoccus	0	0	0	0	0	0	0	0	0	0	0	0	0	0	0	0	0	7.06e-05	0	0	0	0	0	0.000117697	0	0	0	0	0	0	0	0	0	0	0	7.06e-05
Aquisphaera	4.71e-05	4.71e-05	0	0	0	0	2.35e-05	2.35e-05	0	0	0	7.06e-05	7.06e-05	0	0.000117697	0	0	0	4.71e-05	0	0	4.71e-05	0	0	0	0	0	7.06e-05	0	0	2.35e-05	0	0	0	0	0
Capnocytophaga	4.71e-05	0	0	0	0	4.71e-05	0	2.35e-05	0.000117697	0	0	0	0.000117697	0	0	2.35e-05	0	0	7.06e-05	0	9.42e-05	0	0	0	0	0	0	0	0	0	0	4.71e-05	0	0	0	7.06e-05
Mariniradius	4.71e-05	0	0	2.35e-05	0	0	0	0	0	0	0	0	0	7.06e-05	0.000117697	0	0	0	0	0	2.35e-05	0	0	0	7.06e-05	0	0	0	0	0	0	0	0	4.71e-05	0	0
Pseudoramibacter	0.000117697	0	2.35e-05	2.35e-05	0	0	0	0	0	0	0	0	0	0	0	0	0	0	0	7.06e-05	0	0	0	0	0	0	0	0	2.35e-05	0	0	0	0	0	0	0
Gallicola	2.35e-05	0	0.000117697	4.71e-05	0	0	0	0	4.71e-05	0	0	0	0	0	0	0	0	0	0	0	2.35e-05	0	0	0	0	0	2.35e-05	0	0	0	0	0	0	0	0	0
Corynebacterium	4.71e-05	4.71e-05	0	0	0	0	0	0	0	0	0	2.35e-05	0	0.000117697	0	2.35e-05	0	0	2.35e-05	4.71e-05	2.35e-05	0	0	0	0	0	0	2.35e-05	0	0	0	0	0	9.42e-05	0	0
Gallibacterium	0	0	0	0	0	0	0	0	0	0	0	0	0	0	0	0	0	0.000117697	0	0	0	0	0	0	0	0	0	0	0	0	0	0	0	0	0	0
Merdibacter	0	0	0	0	0	0	0	0	0	0	0	0	0	0	0	0	0	0	0.000117697	0	0	0	0	0	0	0	0	0	0	0	0	0	0	0	0	0
Mannheimia	4.71e-05	0	4.71e-05	7.06e-05	0	0	7.06e-05	0	0	0	0	4.71e-05	2.35e-05	9.42e-05	4.71e-05	0	0	0	7.06e-05	2.35e-05	4.71e-05	0.000117697	0	0	0	0	2.35e-05	0	0	0	0	0	0	0	0	0
Blastocatella	2.35e-05	4.71e-05	0	0	0	0	7.06e-05	0	7.06e-05	0	0	0	0	0	0	0	0	0	0	0	0	2.35e-05	0	0	2.35e-05	0	0.000117697	0	0	0	0	0	0	4.71e-05	0	0
Oscillospira	0	0	0	0	0	0	0	0	0	0	0	0	0	0	0.000117697	7.06e-05	0	0	0	0	0	0	0	0	0	0	0	0	0	0	0	0	0	0	0	0
Finegoldia	0.000117697	2.35e-05	2.35e-05	4.71e-05	0	0	0.000117697	4.71e-05	0	2.35e-05	0	0	2.35e-05	2.35e-05	0	0	0	0	7.06e-05	7.06e-05	0	0	0	0	0	0	0	0	2.35e-05	0	0	0	0	0	0	0
Azoarcus	0.000117697	2.35e-05	0	0	0	0	0	0	0	0	0	0	0	4.71e-05	0	0	0	0	4.71e-05	4.71e-05	0	9.42e-05	0	0	0	0	2.35e-05	0	0	0	0	0	0	0	0	0
Hydrogenophilus	0	0	4.71e-05	0	0	9.42e-05	0	0	0.000117697	0	0	0	0	0	0	0	0	4.71e-05	0	0	2.35e-05	0	0	0	0	0	0	0	0	0	0	0	0	0	0	0
unidentified_Woeseiaceae	2.35e-05	0.000117697	0	0	0	0	0	0	0	0	0	0	2.35e-05	2.35e-05	0	0	0	0	2.35e-05	0	0	0	0	0	2.35e-05	0	0	0	0	0	0	0	0	0	0	0
Silvanigrella	0	0	0	0	0	0	0	0.000117697	4.71e-05	0	0	0	0	0	0	2.35e-05	0	0	2.35e-05	2.35e-05	0	0	0	0	0	0	0	0	0	0	0	0	0	0	0	0
Antricoccus	0	0	9.42e-05	0.000117697	0	0	0	0	0	0	0	0	0	7.06e-05	2.35e-05	0.000117697	0	0	0	0	0	4.71e-05	0	0	0	0	0	2.35e-05	0	0	0	0	0	0	0	0
Oryzihumus	2.35e-05	9.42e-05	0	0	0	0	4.71e-05	0	0	0	0	4.71e-05	0.000117697	4.71e-05	0	0	0	0	0	4.71e-05	0	4.71e-05	0	0	0	0	0	0	0	0	0	0	0	9.42e-05	0	0
Rubrimonas	0	4.71e-05	0	0	0	0	7.06e-05	0	0	0	0	0	0	7.06e-05	0	0	0	0	7.06e-05	0.000117697	0	0	0	0	0	0	2.35e-05	0	0	0	0	0	0	0	0	0
Rhodoligotrophos	0	0	0	2.35e-05	0	0	0	0.000117697	0	4.71e-05	0	0	0	0	0	0	0	0	0	0	0	0	0	0	0	0	0	0	0	0	0	0	0	0	0	0
Desulfobacula	0	0	0	0	0	0	4.71e-05	0	0	0	0	0	0	0	0	0	0	0	0.000117697	0	0	0	0	0	0	0	0	0	0	0	0	0	0	0	0	0
Dinghuibacter	7.06e-05	0	0	0	0	0	0	0	7.06e-05	0	0	0.000117697	0	0	0	0	0	0	2.35e-05	2.35e-05	0	2.35e-05	0	0	0	0	0	0	0	0	0	0	0	0	0	0
Tistlia	0	0	4.71e-05	0	0	0	0	0	0	0	0	0	0	0	0	0	0	0	0	0	0	0	0	0	0	0	2.35e-05	0	0	0	0	0.000117697	0	0	0	0
Candidatus_Aquiluna	4.71e-05	9.42e-05	0	0	0	0	7.06e-05	2.35e-05	0	0	0	0	4.71e-05	2.35e-05	0	0	0	0	7.06e-05	2.35e-05	0	0	0	0	0	0	2.35e-05	0.000117697	0	0	0	4.71e-05	0	0	0	0
unidentified_Rhodospirillales	0	0	0	0	0.000117697	2.35e-05	0	0	0	0	0	0	0	0	0	0	0	0	0	0	0	0	0	0	0	0	0	0	0	4.71e-05	0	0	0	0	4.71e-05	0
Methylomonas	0	0	0	0	0	0	0	2.35e-05	0	0	0.000117697	0	0	0	0	0	9.42e-05	0	0	0	0	0	2.35e-05	0	0	0	0	0	9.42e-05	0	0	0	0	0	4.71e-05	0
Kerstersia	0	2.35e-05	0	0	0	0	7.06e-05	0	0.000117697	0	0	0	4.71e-05	7.06e-05	0	0	0	0	9.42e-05	2.35e-05	4.71e-05	2.35e-05	0	0	2.35e-05	0	2.35e-05	9.42e-05	0	2.35e-05	0	0	0	7.06e-05	0	4.71e-05
Pelagibius	0	0	0	0	0	0	0	0.000117697	0	0	0	0	0	0	0	0	0	0	0	2.35e-05	0	0	0	0	0	0	0	0	0	0	0	0	0	0	0	0
Anaerobiospirillum	0	0.000117697	0	0	0	0	0	7.06e-05	0	0	0	0	0	2.35e-05	0	0	0	0	4.71e-05	0	0	0	0	0	0	0	0	0.000117697	0	0	0	0	0	0	0	0
Lacihabitans	0	0	0	0	0	0	0	0	0	0	0	0	0	0	0	0	0	0	0	0	0	0	0	0	0	0	0	0.000117697	0	0	0	0	0	0	0	0
Roseibacillus	2.35e-05	0	0	0	0	4.71e-05	0	0	0	0	0	0	0	0	2.35e-05	2.35e-05	0	0	0	0	0	0	0	0	0	0	0.000117697	2.35e-05	0	2.35e-05	0	0	0	0	0	0
Desulfomonile	4.71e-05	0	0	0	0	0	0	0	0	0	0	0	0	0	0	0	0	0	0.000117697	4.71e-05	0	0	0	0	0	0	0	0	0	0	0	0	0	0	0	0
Chlamydia	0	0	0	0	0	0	0	0	0	0	0	0.000117697	0	0	0	0	0	0	0	0	0	0	0	0	0	0	0	0	0	0	0	0	0	0	0	0
Terribacillus	2.35e-05	0	0	0	0	0	0	0	0	0	0	0	0	0	0	0	0	0	0	0.000117697	0	0	0	0	0	0	2.35e-05	2.35e-05	0	0	0	0	0	0	0	0
unidentified_Rokubacteria	4.71e-05	9.42e-05	0	0	0	0	7.06e-05	0	0	0	0	0.000117697	0	2.35e-05	0	0	0	0	9.42e-05	0.000117697	0	0	0	0	0	0	0	0	0	0	0	0	0	0	0	0
unidentified_Syntrophaceae	2.35e-05	2.35e-05	0	0	0	0	7.06e-05	0	0	0	0	4.71e-05	0	0	4.71e-05	0	0	0	0	9.42e-05	0	0	0	0	0.000117697	0	2.35e-05	0	0	0	0	0	0	0	0	0
Starkeya	4.71e-05	0	0	0	0	0	2.35e-05	0	0	0	0	0	7.06e-05	0	0	0	0	0	0	0.000117697	0	0	0	0	0	0	0	0	0	0	0	0	0	0	0	0
Lachnoanaerobaculum	2.35e-05	9.42e-05	0	0	0	0	4.71e-05	0	0	4.71e-05	0	0	0	2.35e-05	0	2.35e-05	0	0	9.42e-05	0.000117697	0	0	0	0	0	2.35e-05	0	2.35e-05	0	0	0	0	0	2.35e-05	0	0.000117697
Candidatus_Bacilloplasma	0	0	0	0	0	0	2.35e-05	0	2.35e-05	0	0	0	0	0.000117697	0	0	0	0	0	0	0	0	0	0	0	0	0	0	0	4.71e-05	0	0	0	0	0	0
Haematomicrobium	0	0	4.71e-05	0	0	0	0	0	0	0	0	0.000117697	0	0	0	0	0	0	0	0	2.35e-05	0	0	0	0	0	0	0	0	0	0	0	0	0	0	0
unidentified_Gracilibacteria	0	0	7.06e-05	7.06e-05	0	7.06e-05	0	0	0	4.71e-05	0	0	0	2.35e-05	0	0	0	0	0.000117697	2.35e-05	0	0	0	0	0	0	0	2.35e-05	0	4.71e-05	0	0	0	0	0	0
Morganella	0	0	0	0	0	0	0	0	0	0	0	7.06e-05	2.35e-05	0.000117697	0	4.71e-05	0	0	0	0	0	0	0	0	0	0	2.35e-05	0	0	0	0	0	0	0	0	0
Marinifilum	0	0	0	0	0	0	0	0	0.000117697	0	0	0	0	0	0	0	0	0	0	0	0	0	0	0	0	0	0	0	0	0	0	0	0	0	0	0
Reinekea	0	0	0	0	0	0	0	0	0	0	0	0	7.06e-05	0	0	0	0	0	0	0	0	0	0	0	0	0	0	0.000117697	0	0	0	0	0	0	0	4.71e-05
Oligoflexus	0.000117697	4.71e-05	0	0	0	0	4.71e-05	0	2.35e-05	0	0	0	0	0	0	0	0	0	0	4.71e-05	4.71e-05	0	0	0	0	0	0	0	0	0	0	0	0	0	0	0
Chitinophaga	4.71e-05	0	0	0	0	0	0.000117697	2.35e-05	0	0	0	0	0	0	0	0	0	0	0	4.71e-05	7.06e-05	0	0	0	0	0	0	0	0	0	0	0	0	0	0	0
Abiotrophia	7.06e-05	9.42e-05	0	0	0	0	4.71e-05	0	0	0	0	4.71e-05	2.35e-05	0	0	0	0	0	9.42e-05	0.000117697	0	0	0	0	0	0	0	2.35e-05	0	0	0	0	0	0	0	0
Desulfobacca	0	7.06e-05	0	0	0	0	7.06e-05	0	0	0	0	0	2.35e-05	0	2.35e-05	4.71e-05	0	2.35e-05	0.000117697	0	0	0	0	0	0	0	0	0	0	0	0	0	0	0	0	0
Myceligenerans	0	0	0	0.000117697	0	0	0	0	0	0	0	0	0	0	0	0	0	0	0	0	0	0	0	0	0	0	0	0	0	0	0	0	0	0	0	0
Robiginitomaculum	0	0	0	0	0	0	0	0	0	0	0	0	0	0	0	0	0	0	0	0	0	0	0	0	0	0	0	4.71e-05	0	0	0	0	0	0.000117697	0	0
Pelobacter	0	0	2.35e-05	0	0	0	0	0	0	0	0	0	0	0	0	0	0	0	0.000117697	0	0	0	0	0	0	0	2.35e-05	0	0	0	0	0	0	0	0	0
Aeribacillus	0	0	0	0	0	0	0	0	0.000117697	0	0	0	0	0	0	0	0	0	0	0	0	0	0	0	0	0	0	0	0	0	0	0	0	0	0	0
unidentified_Candidatus_Peregrinibacteria	0	0	0	0	0	0	0	0	0	0	0	0	0	0	0	0	0	0	9.42e-05	0	0	0	0	0	0	0	0	0	0	0	0	0	0	0	0	0
Sulfurimonas	2.35e-05	4.71e-05	0	0	0	9.42e-05	4.71e-05	0	0	0	0	0	0	0	0	0	0	0	0	2.35e-05	0	7.06e-05	0	0	0	0	0	4.71e-05	0	9.42e-05	0	0	0	4.71e-05	0	0
Desulfonatronobacter	0	2.35e-05	0	0	0	0	0	0	0	0	0	0	0	2.35e-05	0	0	0	0	9.42e-05	4.71e-05	0	0	0	0	0	0	0	0	0	0	0	0	0	0	0	0
Marinicella	0	0	0	0	0	9.42e-05	0	0	0	0	0	0	0	0	4.71e-05	4.71e-05	0	0	0	0	4.71e-05	0	0	0	0	0	0	0	0	4.71e-05	0	0	0	0	0	0
Slackia	0	0	0	7.06e-05	0	0	9.42e-05	0	0	0	0	2.35e-05	0	0	0	0	0	0	0	9.42e-05	0	0	0	0	0	0	2.35e-05	0	0	0	0	0	0	2.35e-05	0	0
Amycolatopsis	9.42e-05	0	2.35e-05	0	0	0	7.06e-05	0	2.35e-05	7.06e-05	0	0	0	2.35e-05	0	0	0	0	2.35e-05	0	0	0	0	0	0	4.71e-05	0	2.35e-05	0	0	0	0	0	0	0	0
Marinomonas	7.06e-05	4.71e-05	0	0	0	2.35e-05	0	4.71e-05	0	0	0	4.71e-05	7.06e-05	0	0	0	0	0	0	0	4.71e-05	9.42e-05	0	0	0	0	2.35e-05	0	0	4.71e-05	0	0	4.71e-05	0	0	0
Euzebya	0	0	0	0	0	0	0	0	0	0	0	0	0	0	0	0	0	0	0	0	0	0	0	0	0	0	9.42e-05	0	0	0	0	0	0	0	0	0
Fervidobacterium	0	0	0	0	0	0	0	0	0	0	0	0	0	0	0	0	0	0	0	0	0	0	0	0	0	9.42e-05	0	0	0	0	0	0	0	0	0	0
Methanosphaera	0	0	0	9.42e-05	0	0	0	0	9.42e-05	0	0	0	0	0	0	7.06e-05	0	0	2.35e-05	0	0	0	4.71e-05	0	0	0	0	0	0	0	0	0	0	0	0	0
Vitellibacter	2.35e-05	0	0	4.71e-05	0	0	0	0	0	0	0	0	0	0	9.42e-05	0	0	0	0	0	4.71e-05	0	0	0	0	0	0	0	0	0	0	0	0	0	0	0
Draconibacterium	0	0	0	0	0	0	0	0	0	0	0	0	0	0	0	0	0	0	9.42e-05	0	0	0	0	0	0	0	0	0	0	0	0	0	0	0	0	0
Mizugakiibacter	9.42e-05	0	0	0	0	0	2.35e-05	0	0	0	0	0	0	2.35e-05	0	0	0	0	2.35e-05	4.71e-05	0	4.71e-05	0	0	0	0	2.35e-05	0	0	0	0	0	0	0	0	0
Litoricola	2.35e-05	0	0	0	0	0	0	0	0	0	0	9.42e-05	0	0	0	0	0	0	9.42e-05	0	0	0	0	2.35e-05	0	0	0	0	0	0	0	0	0	0	0	0
Anaeromicrobium	0	0	2.35e-05	0	0	0	0	0	0	0	0	0	0	0	0	0	0	0	0	0	0	4.71e-05	0	0	0	0	9.42e-05	0	0	0	0	0	0	0	0	0
Tagaea	2.35e-05	2.35e-05	0	0	0	0	4.71e-05	2.35e-05	0	0	0	0	0	0	0	0	0	0	0	4.71e-05	0	0	0	0	0	0	0	0	0	0	0	0	0	0	0	9.42e-05
Caldicoprobacter	2.35e-05	2.35e-05	2.35e-05	0	0	2.35e-05	0	0	0	0	0	0	0	0	9.42e-05	0	0	0	0	0	4.71e-05	0	0	0	0	0	0	0	0	2.35e-05	0	0	0	2.35e-05	0	0
Salinispora	9.42e-05	2.35e-05	0	0	0	0	4.71e-05	0	0	0	0	0	0	0	0	0	0	0	0	4.71e-05	0	0	0	0	0	0	0	0	0	0	0	0	0	0	0	0
Providencia	0	0	0	7.06e-05	0	0	0	9.42e-05	0	2.35e-05	0	0	0	0	0	0	0	0	2.35e-05	4.71e-05	0	0	0	0	0	0	0	0	0	0	0	0	0	0	0	0
Halioglobus	0	2.35e-05	0	0	0	0	0	0	0	0	0	0	0	0	0	0	0	0	0	2.35e-05	0	0	0	0	0	0	9.42e-05	0	0	0	0	0	0	0	0	0
Candidatus_Planktophila	0	7.06e-05	0	0	0	0	0	0	0	0	0	0	0	0	0	0	0	2.35e-05	9.42e-05	2.35e-05	0	0	0	0	0	0	0	0	0	0	0	0	0	0	0	0
unidentified_Leptotrichiaceae	0	0	0	0	0	0	0	0	0	0	0	0	0	0	0	0	0	0	0	9.42e-05	0	0	0	0	0	0	0	0	0	0	0	0	0	0	0	0
Candidatus_Actinomarina	2.35e-05	0	0	0	0	0	0	0	0	0	0	9.42e-05	2.35e-05	0	0	0	0	0	0	0	0	0	0	0	0	2.35e-05	0	0	0	0	0	0	0	0	0	0
Haliscomenobacter	2.35e-05	4.71e-05	0	0	0	0	2.35e-05	4.71e-05	0	0	0	0	0	0	0	0	0	0	9.42e-05	9.42e-05	0	0	0	0	0	0	0	0	0	0	0	0	0	0	0	0
Phreatobacter	0	0	0	0	0	0	0	0	0	0	0	0	4.71e-05	0	0	0	0	9.42e-05	0	0	0	0	0	4.71e-05	0	0	0	0	0	0	0	0	0	0	0	0
Amphiplicatus	0	2.35e-05	0	0	0	0	0	0	0	0	0	0	4.71e-05	0	0	0	0	0	0	0	0	0	0	0	0	0	0	0	0	0	0	0	0	0	0	9.42e-05
unidentified_Rhodospirillaceae	0	0	0	0	0	0	0	9.42e-05	0	0	0	0	0	0	0	0	0	0	0	0	0	0	0	0	0	0	0	0	0	0	0	0	0	0	0	0
unidentified_Pseudonocardiaceae	0	0	4.71e-05	0	0	0	0	0	9.42e-05	0	0	0	0	7.06e-05	0	0	0	0	0	0	0	7.06e-05	0	0	0	0	0	0	0	0	0	0	0	0	0	0
Alkaliphilus	0	0	2.35e-05	4.71e-05	0	7.06e-05	0	0	0	0	0	0	0	2.35e-05	0	2.35e-05	0	0	0	0	0	2.35e-05	0	0	0	0	0	9.42e-05	0	9.42e-05	0	0	0	0	0	0
Thermobispora	0	2.35e-05	7.06e-05	0	0	0	2.35e-05	0	9.42e-05	4.71e-05	0	0	0	2.35e-05	0	0	0	0	0	2.35e-05	0	0	0	0	0	0	0	0	0	0	0	0	0	4.71e-05	0	0
Tsukamurella	0	0	2.35e-05	0	0	0	0	0	0	0	0	9.42e-05	7.06e-05	0	7.06e-05	0	0	0	4.71e-05	0	0	0	0	0	0	0	0	0	0	0	0	0	0	0	0	0
Azospirillum	0	0	2.35e-05	0	0	0	0	0	0	0	0	0	0	2.35e-05	0	4.71e-05	0	2.35e-05	9.42e-05	0	0	0	0	0	0	0	0	2.35e-05	0	0	0	0	2.35e-05	0	0	7.06e-05
Crossiella	4.71e-05	4.71e-05	9.42e-05	0	0	0	0	0	2.35e-05	2.35e-05	0	0	2.35e-05	0	0	0	0	2.35e-05	0	4.71e-05	0	9.42e-05	0	0	0	0	2.35e-05	0	0	0	0	0	0	0	0	2.35e-05
Candidatus_Kuenenia	0	0	0	0	0	0	0	0	0	0	0	0	0	0	0	0	0	0	0	0	0	9.42e-05	0	0	0	0	0	0	0	0	0	0	0	0	0	0
Ureaplasma	0	4.71e-05	2.35e-05	0	0	0	0	0	0	0	0	9.42e-05	0	0	0	0	0	0	4.71e-05	0	0	4.71e-05	0	0	0	0	0	0	0	0	0	0	0	0	0	0
Cnuella	0	0	0	0	0	0	0	4.71e-05	0	0	0	0	0	0	0	2.35e-05	0	0	0	0	0	0	0	0	0	0	9.42e-05	0	0	0	0	0	0	0	0	0
Larkinella	0	0	0	0	0	0	0	0	9.42e-05	0	0	0	0	0	0	0	0	0	0	0	0	0	0	0	0	0	0	0	0	0	0	0	0	0	0	0
Micavibrio	0	0	0	0	0	0	2.35e-05	9.42e-05	0	0	0	0	0	0	0	0	0	0	0	0	0	0	0	0	0	0	0	0	0	0	0	0	0	0	0	0
Fictibacillus	0	2.35e-05	0	0	0	0	4.71e-05	2.35e-05	9.42e-05	0	0	0	0	0	0	0	0	0	0	7.06e-05	0	0	0	0	7.06e-05	0	0	0	0	0	0	0	0	0	0	0
SUP05_cluster	9.42e-05	0	2.35e-05	0	0	0	0	0	0	0	0	0	0	0	0	0	0	0	0	4.71e-05	0	0	0	0	0	0	0	0	0	0	0	0	0	0	0	0
unidentified_Prolixibacteraceae	0	0	0	9.42e-05	0	0	0	0	2.35e-05	0	0	0	0	0	9.42e-05	0	0	0	0	0	0	0	0	0	0	0	0	0	0	0	0	0	0	0	0	0
Chitinimonas	2.35e-05	4.71e-05	0	0	0	0	9.42e-05	0	0	2.35e-05	0	0	0	0	0	0	0	0	0	0	0	0	0	0	0	0	0	0	0	0	0	0	0	0	0	0
Catabacter	0	0	0	0	0	0	9.42e-05	0	0	0	0	0	0	0	0	0	0	0	0	0	0	0	0	0	0	0	0	0	0	0	0	0	0	0	0	0
Muricauda	0	0	0	2.35e-05	0	0	0	0	0	0	0	0	0	0	0	0	0	0	0	0	0	0	0	0	0	0	9.42e-05	0	0	0	0	0	0	0	0	0
Syntrophomonas	9.42e-05	2.35e-05	0	0	0	0	9.42e-05	0	0	7.06e-05	4.71e-05	0	4.71e-05	0	0	0	2.35e-05	0	0	4.71e-05	0	0	4.71e-05	0	0	0	0	0	2.35e-05	0	0	0	0	0	4.71e-05	0
Candidatus_Megaira	2.35e-05	9.42e-05	0	0	0	0	7.06e-05	4.71e-05	0	0	0	0	4.71e-05	0	0	0	0	0	2.35e-05	0	0	0	0	0	0	0	0	0	0	0	0	0	0	0	0	4.71e-05
Ezakiella	7.06e-05	4.71e-05	0	0	0	0	9.42e-05	0	0	0	2.35e-05	0	0	4.71e-05	0	0	0	0	9.42e-05	0	4.71e-05	0	0	0	0	2.35e-05	0	0	0	0	0	0	0	0	0	0
unidentified_Oceanospirillales	2.35e-05	0	0	0	0	0	0	0	0	0	0	0	0	0	0	0	0	0	0	2.35e-05	0	0	0	0	0	2.35e-05	9.42e-05	0	0	0	0	0	2.35e-05	0	0	0
Cyclobacterium	0	9.42e-05	0	0	0	4.71e-05	0	0	0	0	0	0	0	0	0	0	0	0	0	0	0	0	2.35e-05	0	0	0	0	0	0	0	0	0	0	0	0	0
Taonella	4.71e-05	0	0	0	0	0	0	9.42e-05	0	0	0	0	0	0	0	0	0	0	0	0	0	0	0	0	0	0	0	0	0	0	0	0	0	0	0	0
Candidatus_Paracaedibacter	0	0	0	0	0	0	0	9.42e-05	0	0	0	0	2.35e-05	0	2.35e-05	0	0	0	0	0	0	0	0	0	0	0	0	0	0	0	0	0	0	0	0	0
Flaviaesturariibacter	9.42e-05	0	0	0	0	0	0	2.35e-05	0	0	0	0	0	4.71e-05	0	0	0	0	0	2.35e-05	0	0	0	0	0	0	0	2.35e-05	0	0	0	0	0	0	0	0
Candidatus_Odyssella	0	2.35e-05	0	0	0	0	0	9.42e-05	0	0	0	0	0	0	0	0	0	0	0	0	0	0	0	0	0	0	0	0	0	0	0	0	0	0	0	0
unidentified_Anaerolineaceae	0	0	0	0	0	0	0	0	0	0	0	0	0	0	0	0	0	7.06e-05	0	0	0	0	0	0	0	0	0	0	0	0	0	0	0	0	0	0
Entomoplasma	0	0	0	0	0	0	0	0	0	0	0	0	0	7.06e-05	0	0	0	0	0	0	0	0	0	0	0	0	0	0	0	0	0	0	0	0	0	0
unidentified_Flavobacteriales	0	0	0	0	0	0	0	0	0	0	0	0	0	0	2.35e-05	0	0	2.35e-05	0	7.06e-05	0	0	0	0	0	0	0	0	0	0	0	0	0	0	0	0
Aliidongia	0	0	2.35e-05	7.06e-05	0	0	0	4.71e-05	0	0	0	0	4.71e-05	0	0	0	0	0	0	0	0	0	0	0	0	0	0	0	0	0	0	0	0	0	0	0
Endobacter	0	0	0	0	0	0	0	0	0	0	0	0	0	0	0	0	0	0	7.06e-05	0	0	0	0	0	0	0	0	0	0	0	0	0	0	0	0	0
Desulfotalea	0	0	0	0	0	0	7.06e-05	4.71e-05	0	4.71e-05	0	0	7.06e-05	0	0	0	0	0	0	0	0	0	0	0	0	0	0	0	0	0	0	0	0	0	0	0
Sporobacter	0	0	0	2.35e-05	0	0	0	0	0	0	4.71e-05	0	0	0	4.71e-05	0	2.35e-05	0	0	0	2.35e-05	0	7.06e-05	0	0	0	0	0	0	0	0	0	0	0	0	0
Actinocorallia	0	2.35e-05	0	0	0	0	0	0	0	0	0	7.06e-05	0	0	0	0	0	0	0	0	0	7.06e-05	0	0	0	0	0	0	0	0	0	0	0	0	0	0
unidentified_Synergistaceae	0	7.06e-05	0	0	0	2.35e-05	0	4.71e-05	0	0	0	0	0	0	0	0	0	0	0	0	0	0	0	0	0	0	0	0	0	0	0	0	0	0	0	0
Rhodopirellula	0	0	0	0	0	0	0	0	0	0	0	0	0	0	0	0	0	0	0	0	0	4.71e-05	0	0	0	0	7.06e-05	0	0	0	0	0	0	0	0	0
Saccharothrix	2.35e-05	0	0	0	0	0	4.71e-05	2.35e-05	0	0	0	0	7.06e-05	0	0	0	0	0	0	0	4.71e-05	0	0	0	0	0	0	0	0	0	0	0	0	0	0	0
Succinispira	0	0	0	0	0	0	0	0	0	7.06e-05	0	0	0	0	2.35e-05	0	0	0	0	0	0	0	0	0	0	0	0	0	0	0	0	0	0	0	0	2.35e-05
Kaistia	0	2.35e-05	0	0	0	0	0	0	7.06e-05	0	0	0	0	0	0	0	0	0	0	0	0	0	0	0	0	0	0	0	0	0	0	0	0	0	0	0
Catonella	2.35e-05	2.35e-05	0	0	0	0	0	4.71e-05	0	0	0	0	7.06e-05	2.35e-05	0	0	0	0	0	2.35e-05	0	0	0	0	0	0	0	0	0	0	4.71e-05	0	0	0	0	0
Alsobacter	7.06e-05	0	0	0	0	0	0	0	0	0	0	0	0	0	0	0	0	0	0	0	0	0	0	2.35e-05	0	0	0	0	0	0	0	0	0	0	0	0
Rhizocola	0	0	0	0	0	0	0	0	0	0	0	0	0	7.06e-05	0	0	0	0	0	4.71e-05	0	0	0	0	0	0	0	0	0	0	0	0	0	0	0	0
Negativicoccus	2.35e-05	0	0	0	0	0	0	0	0	0	0	0	0	0	0	0	0	0	0	0	0	0	0	0	0	0	0	0	0	0	0	7.06e-05	0	0	0	0
unidentified_Cryomorphaceae	0	0	2.35e-05	0	0	0	0	0	0	0	0	0	0	0	0	0	0	0	0	0	0	0	0	0	0	0	7.06e-05	0	0	0	0	0	0	0	0	0
Candidatus_Captivus	2.35e-05	0	0	0	0	0	0	0	0	0	0	0	0	0	0	0	0	0	0	7.06e-05	0	0	0	0	0	0	0	0	0	0	0	0	0	0	0	0
Aneurinibacillus	2.35e-05	4.71e-05	0	2.35e-05	0	0	0	0	0	0	0	0	0	7.06e-05	0	0	0	0	2.35e-05	4.71e-05	0	0	0	0	0	0	2.35e-05	2.35e-05	0	0	0	0	0	0	0	0
Aquaspirillum	0	0	0	0	0	0	7.06e-05	0	0	0	0	0	0	0	0	0	0	0	0	0	0	0	0	0	0	0	0	0	0	0	0	0	0	0	0	0
Ammoniphilus	2.35e-05	4.71e-05	2.35e-05	2.35e-05	0	0	0	0	0	7.06e-05	0	4.71e-05	0	0	4.71e-05	2.35e-05	0	0	2.35e-05	7.06e-05	0	0	0	0	7.06e-05	0	0	0	0	0	0	0	0	0	0	0
Thermus	0	0	0	0	0	0	0	0	0	0	0	0	0	2.35e-05	0	0	0	0	0	0	0	0	0	0	0	7.06e-05	0	0	0	0	0	0	0	4.71e-05	0	0
Elioraea	0	0	0	0	0	0	2.35e-05	4.71e-05	0	0	0	0	0	0	0	0	0	0	0	2.35e-05	0	7.06e-05	0	0	0	0	0	0	0	0	0	0	0	0	0	0
Ktedonobacter	0	4.71e-05	0	0	0	0	0	0	0	0	0	0	0	0	0	0	0	0	7.06e-05	0	0	0	0	0	0	0	0	0	0	0	0	0	0	0	0	0
Selenomonas	7.06e-05	0	0	0	0	0	0	0	0	0	0	0	2.35e-05	0	0	0	0	0	4.71e-05	4.71e-05	0	0	0	0	0	0	0	0	0	0	0	0	0	0	0	0
Candidatus_Anammoximicrobium	0	7.06e-05	0	0	0	0	7.06e-05	0	0	0	0	0	0	0	0	0	0	0	7.06e-05	0	0	0	0	0	0	0	0	0	0	0	0	0	0	0	0	0
Rhodomicrobium	4.71e-05	2.35e-05	7.06e-05	0	0	0	0	4.71e-05	0	2.35e-05	0	0	0	0	2.35e-05	0	0	0	4.71e-05	2.35e-05	0	0	0	0	0	0	0	0	0	0	0	0	0	0	0	0
Niabella	0	0	0	0	0	0	0	7.06e-05	0	0	0	0	0	0	0	0	0	4.71e-05	0	0	0	0	0	0	0	0	0	0	0	0	0	0	0	0	0	0
Candidatus_Schmidhempelia	0	7.06e-05	0	0	0	0	0	0	0	0	0	0	0	0	0	0	0	0	0	0	0	0	0	0	0	0	0	0	0	0	0	0	0	0	0	0
Chitinivorax	2.35e-05	0	0	0	4.71e-05	0	0	0	0	0	0	0	0	0	0	0	0	4.71e-05	0	0	0	0	0	7.06e-05	0	0	0	0	0	0	0	0	0	0	0	0
Tannerella	0	0	0	0	0	0	0	0	0	0	0	0	0	4.71e-05	0	0	0	0	4.71e-05	2.35e-05	0	0	0	0	0	0	7.06e-05	0	0	0	0	0	0	0	0	0
unidentified_Marinilabiliaceae	0	0	0	0	0	0	0	0	0	0	0	0	0	0	0	0	0	0	0	0	0	0	0	0	0	0	0	0	0	0	0	0	0	7.06e-05	0	0
Desulfatitalea	2.35e-05	4.71e-05	0	0	0	0	0	0	0	0	0	0	0	0	0	0	0	0	7.06e-05	0	0	0	0	0	0	0	0	0	0	0	0	0	0	0	0	0
Leptonema	0	0	0	0	0	0	0	0	0	0	0	7.06e-05	0	0	0	0	0	0	0	0	0	0	0	0	0	0	0	0	0	0	0	0	0	0	0	0
Caldicellulosiruptor	4.71e-05	0	0	0	0	0	2.35e-05	0	0	0	0	0	2.35e-05	0	0	0	0	0	0	7.06e-05	0	0	0	0	0	0	0	0	0	0	0	0	0	0	0	0
Holdemania	0	0	0	0	0	4.71e-05	7.06e-05	0	0	0	0	0	0	0	0	0	0	0	4.71e-05	7.06e-05	0	0	0	0	0	0	0	4.71e-05	0	0	2.35e-05	7.06e-05	2.35e-05	0	0	2.35e-05
unidentified_Beijerinckiaceae	0	0	0	0	0	0	2.35e-05	0	0	7.06e-05	0	0	0	0	0	0	0	0	0	0	2.35e-05	0	0	0	0	0	0	0	0	0	0	0	0	0	0	0
Pseudarcicella	0	0	0	0	0	0	0	0	0	0	0	0	0	0	0	0	0	0	2.35e-05	0	0	0	0	0	0	0	0	0	0	0	0	0	7.06e-05	0	0	0
Williamsia	0	0	0	0	0	0	0	0	0	0	0	0	0	0	0	0	0	0	7.06e-05	0	0	0	0	0	0	0	0	0	0	0	0	0	0	0	0	0
Lewinella	0	0	0	0	0	0	0	0	0	0	0	0	0	0	0	0	0	0	0	0	0	0	0	0	0	0	0	0	0	0	0	0	0	0	0	7.06e-05
Motilimonas	0	0	0	0	0	0	0	0	0	0	0	0	0	0	0	0	0	0	0	0	0	0	0	0	0	0	0	7.06e-05	0	0	0	0	0	0	0	0
Nannocystis	4.71e-05	0	0	0	0	0	7.06e-05	7.06e-05	0	0	0	0	0	0	0	0	0	0	0	4.71e-05	0	0	0	0	0	0	0	4.71e-05	0	0	0	2.35e-05	0	0	0	0
Kordiimonas	0	0	0	0	0	0	0	0	0	0	0	0	0	0	0	0	0	0	0	0	0	0	0	0	0	0	7.06e-05	0	0	0	0	0	0	0	0	0
Nocardia	0	4.71e-05	0	2.35e-05	0	0	0	0	2.35e-05	0	0	4.71e-05	2.35e-05	0	0	0	0	0	0	0	2.35e-05	2.35e-05	0	2.35e-05	0	0	7.06e-05	0	0	0	0	0	0	0	0	0
Phaeodactylibacter	0	4.71e-05	0	0	0	0	7.06e-05	0	0	0	0	0	0	4.71e-05	0	0	0	0	4.71e-05	0	0	0	0	0	0	0	0	0	0	0	0	0	0	0	0	0
Pseudobutyrivibrio	0	0	0	2.35e-05	0	0	7.06e-05	0	0	0	0	0	4.71e-05	0	0	4.71e-05	4.71e-05	0	0	0	0	0	0	0	0	2.35e-05	0	0	2.35e-05	0	0	0	0	0	0	4.71e-05
Nitrincola	0	0	0	0	0	0	0	0	0	0	0	0	0	0	0	0	0	0	0	0	7.06e-05	0	0	0	0	0	0	0	0	2.35e-05	0	0	0	0	0	0
Nitrolancea	7.06e-05	0	0	0	0	0	0	0	0	0	0	0	0	0	0	0	0	0	0	2.35e-05	0	0	0	0	0	0	0	0	0	0	0	0	0	0	0	0
Cryptosporangium	0	0	0	0	0	0	0	4.71e-05	2.35e-05	0	0	0	0	0	2.35e-05	0	0	0	0	7.06e-05	2.35e-05	0	0	0	0	0	0	0	0	0	0	0	0	0	0	0
Desulfuromonas	0	4.71e-05	2.35e-05	0	0	0	4.71e-05	0	0	0	0	7.06e-05	0	0	0	0	0	0	0	7.06e-05	0	0	0	0	0	0	0	0	0	0	0	0	0	0	0	0
Ketogulonicigenium	0	0	0	0	0	0	0	0	0	7.06e-05	0	0	7.06e-05	0	0	0	0	0	0	2.35e-05	0	0	0	0	0	0	0	0	0	0	0	0	0	0	0	0
Saccharicrinis	0	0	0	0	0	4.71e-05	0	0	7.06e-05	2.35e-05	0	0	4.71e-05	2.35e-05	0	7.06e-05	0	0	0	0	7.06e-05	0	0	0	0	0	0	0	0	0	0	0	0	0	0	0
Solitalea	2.35e-05	0	0	0	0	0	7.06e-05	4.71e-05	0	2.35e-05	0	4.71e-05	0	0	0	0	0	0	0	0	0	0	0	0	0	0	0	0	0	0	0	0	0	0	0	0
Flexilinea	0	0	0	0	0	0	7.06e-05	0	0	0	0	0	0	0	0	0	0	2.35e-05	2.35e-05	0	0	0	0	0	0	0	0	0	0	0	0	0	0	0	0	0
unidentified_Rhodanobacteraceae	0	2.35e-05	0	0	0	0	7.06e-05	0	0	0	0	0	2.35e-05	2.35e-05	0	0	0	0	2.35e-05	2.35e-05	0	0	0	0	0	0	0	0	0	0	0	0	0	0	0	0
Epulopiscium	0	7.06e-05	0	0	0	0	0	7.06e-05	0	0	0	0	0	0	0	0	0	0	0	0	0	0	0	0	0	0	2.35e-05	2.35e-05	0	0	0	0	0	4.71e-05	0	0
Alloiococcus	0	0	7.06e-05	2.35e-05	0	0	0	0	0	0	0	0	0	0	0	0	0	0	0	0	0	0	0	0	0	0	0	0	0	0	0	0	0	0	0	0
Aminivibrio	0	0	0	0	0	0	7.06e-05	0	0	0	0	0	0	0	0	0	0	0	2.35e-05	2.35e-05	0	0	0	0	0	0	0	0	2.35e-05	0	0	0	0	0	0	0
Zavarzinella	2.35e-05	0	0	0	0	0	2.35e-05	0	0	0	0	2.35e-05	0	0	0	0	0	0	0	7.06e-05	0	0	0	0	0	0	0	0	0	0	0	0	0	0	0	0
Mariniphaga	0	0	0	0	0	0	0	0	0	0	0	0	0	7.06e-05	0	0	0	0	0	0	0	0	0	0	0	0	0	0	0	0	0	0	0	0	0	0
Shimia	0	0	0	0	0	0	0	0	0	0	0	0	0	0	0	0	0	0	7.06e-05	0	0	0	0	0	0	0	2.35e-05	0	0	0	0	0	0	0	0	0
Mycoavidus	0	0	0	0	0	0	0	0	7.06e-05	2.35e-05	0	0	0	0	0	0	0	0	0	0	0	0	0	0	0	0	0	0	0	0	0	0	0	0	0	0
Tahibacter	0	2.35e-05	0	0	0	0	0	0	2.35e-05	4.71e-05	0	7.06e-05	0	0	0	0	0	0	2.35e-05	0	0	0	0	0	0	2.35e-05	0	0	0	0	0	0	0	0	0	0
Fontibacter	0	0	0	0	0	0	4.71e-05	0	0	0	0	0	0	0	0	0	0	0	7.06e-05	0	0	0	0	0	0	0	0	0	0	0	0	0	0	0	0	0
unidentified_Ktedonobacteraceae	0	0	0	0	0	0	0	0	0	0	0	0	0	0	0	0	0	0	0	0	0	0	0	0	0	0	0	7.06e-05	0	0	0	0	0	0	0	0
Proteus	0	2.35e-05	0	0	0	0	0	2.35e-05	0	4.71e-05	0	4.71e-05	0	0	0	0	0	0	2.35e-05	0	0	4.71e-05	0	0	0	0	7.06e-05	0	0	0	7.06e-05	0	0	0	0	0
Schleiferia	0	0	0	0	0	0	0	0	0	0	0	0	0	0	0	0	0	0	0	0	0	0	0	0	0	0	7.06e-05	0	0	0	0	0	0	0	0	0
Methanobacterium	0	0	0	4.71e-05	0	7.06e-05	0	0	0	0	0	0	0	0	0	0	0	2.35e-05	0	0	0	0	0	0	0	0	2.35e-05	0	0	0	0	0	0	2.35e-05	0	4.71e-05
unidentified_Oligoflexales	7.06e-05	7.06e-05	2.35e-05	0	0	0	0	0	2.35e-05	2.35e-05	0	4.71e-05	0	0	0	0	0	0	7.06e-05	0	0	4.71e-05	0	0	0	0	0	0	0	0	0	0	2.35e-05	0	0	0
Diplosphaera	7.06e-05	0	2.35e-05	0	0	4.71e-05	0	4.71e-05	0	0	0	0	0	0	0	2.35e-05	0	0	0	0	0	7.06e-05	0	0	7.06e-05	0	0	2.35e-05	0	0	0	0	0	0	0	0
Howardella	0	0	0	0	0	7.06e-05	0	0	7.06e-05	2.35e-05	0	7.06e-05	0	4.71e-05	0	7.06e-05	4.71e-05	0	4.71e-05	0	0	0	2.35e-05	0	0	0	0	0	0	0	0	0	0	0	0	0
Thiothrix	2.35e-05	0	0	0	0	0	7.06e-05	0	0	0	0	0	0	0	0	0	0	0	0	0	0	0	0	2.35e-05	0	0	0	0	0	0	0	0	0	0	0	0
Acidisoma	4.71e-05	2.35e-05	7.06e-05	0	0	0	4.71e-05	4.71e-05	2.35e-05	2.35e-05	0	0	2.35e-05	0	4.71e-05	0	0	0	0	0	0	0	0	0	0	0	0	7.06e-05	0	0	0	0	0	0	0	0
unidentified_Xanthomonadaceae	0	0	2.35e-05	0	0	0	0	0	0	2.35e-05	0	0	4.71e-05	0	4.71e-05	7.06e-05	0	0	0	4.71e-05	0	0	0	0	0	0	0	0	0	0	0	0	0	0	0	0
Candidatus_Nitrososphaera	0	0	0	0	0	0	0	0	0	0	0	0	0	0	0	0	0	0	2.35e-05	0	0	7.06e-05	0	0	0	0	0	0	0	0	0	0	0	0	0	0
Syntrophorhabdus	0	0	0	0	0	0	0	0	0	0	7.06e-05	0	0	0	0	0	4.71e-05	0	0	0	0	0	4.71e-05	0	0	0	0	0	0	0	0	0	0	0	7.06e-05	0
Wandonia	0	0	0	0	0	0	0	0	0	0	0	0	0	0	0	0	0	0	0	0	0	0	0	0	7.06e-05	0	0	0	0	0	0	0	0	0	0	0
Bythopirellula	4.71e-05	0	4.71e-05	0	0	0	0	0	0	0	0	0	0	0	4.71e-05	0	0	0	0	2.35e-05	0	0	0	0	0	0	7.06e-05	0	0	0	0	0	0	0	0	0
unidentified_Saprospiraceae	0	0	0	0	0	0	0	0	0	7.06e-05	0	0	2.35e-05	0	0	0	0	0	0	0	0	0	0	0	0	0	0	0	0	0	0	0	0	0	0	0
Magnetospirillum	4.71e-05	2.35e-05	0	0	0	0	0	0	4.71e-05	0	0	0	0	0	0	0	0	0	0	0	2.35e-05	0	0	0	0	2.35e-05	0	2.35e-05	0	0	0	0	0	0	0	0
Vulcanibacillus	0	0	0	0	0	0	0	0	0	0	0	0	0	0	4.71e-05	0	0	0	0	0	0	0	0	0	0	0	0	0	0	2.35e-05	0	0	0	0	0	0
Polyangium	0	2.35e-05	0	0	0	0	0	0	0	0	0	4.71e-05	0	0	0	0	0	0	0	0	0	0	0	0	0	0	0	2.35e-05	0	0	0	0	0	0	0	0
Sporacetigenium	0	4.71e-05	0	0	0	0	0	0	0	0	0	0	0	0	0	0	0	0	0	2.35e-05	0	0	0	0	0	0	0	0	0	0	0	0	0	0	0	0
Turneriella	0	0	0	0	0	0	4.71e-05	0	0	0	0	0	0	4.71e-05	0	0	0	0	0	0	0	0	0	0	0	0	0	0	0	0	0	0	0	0	0	0
Sinobaca	0	0	2.35e-05	2.35e-05	0	0	0	0	0	0	0	0	0	4.71e-05	0	4.71e-05	0	0	0	0	0	2.35e-05	0	0	0	0	0	0	0	0	2.35e-05	0	2.35e-05	0	0	0
unidentified_Atribacteria	0	0	0	0	0	0	0	0	0	0	0	0	0	0	0	0	0	0	0	0	0	0	0	0	0	4.71e-05	0	0	0	0	0	0	0	0	2.35e-05	0
Minicystis	4.71e-05	0	0	0	0	0	2.35e-05	2.35e-05	0	0	0	0	4.71e-05	0	0	0	0	4.71e-05	0	4.71e-05	2.35e-05	0	0	0	0	0	0	0	0	0	0	0	0	0	0	0
Methylocaldum	0	0	0	0	0	0	0	0	0	0	0	0	0	0	0	0	0	0	4.71e-05	0	0	0	0	0	0	0	0	0	0	0	0	0	0	0	0	0
Glaciecola	4.71e-05	0	0	0	0	0	0	0	0	0	0	0	0	0	0	0	0	0	0	0	0	0	0	0	0	0	0	0	0	0	0	0	0	0	0	0
Dolosigranulum	0	2.35e-05	0	0	0	0	0	0	0	2.35e-05	0	0	0	4.71e-05	0	0	0	0	2.35e-05	4.71e-05	0	0	0	0	0	0	0	0	0	4.71e-05	0	0	0	0	0	0
Ammoniibacillus	2.35e-05	0	0	0	0	0	0	0	0	0	0	0	0	4.71e-05	0	0	0	0	0	0	0	0	0	0	0	0	0	0	0	0	0	0	0	0	0	0
Synergistes	0	0	0	0	0	0	0	0	0	0	0	0	0	0	0	0	0	0	0	0	0	0	0	0	0	0	0	0	0	0	0	4.71e-05	0	0	0	0
Heliimonas	2.35e-05	2.35e-05	0	0	0	0	0	0	0	4.71e-05	0	0	0	0	0	0	0	0	0	0	0	0	0	0	0	0	0	0	0	0	0	0	0	0	0	0
Sphaerobacter	0	2.35e-05	0	0	0	0	2.35e-05	0	0	0	0	0	4.71e-05	4.71e-05	4.71e-05	0	0	0	4.71e-05	2.35e-05	0	0	0	0	0	2.35e-05	0	0	0	0	0	0	0	0	0	0
Angelakisella	0	0	0	0	0	0	0	0	0	0	0	0	0	0	0	0	0	0	0	0	0	0	0	0	0	2.35e-05	2.35e-05	0	0	0	0	0	4.71e-05	0	0	0
Petrimonas	0	0	0	2.35e-05	0	0	0	0	0	2.35e-05	0	0	0	0	4.71e-05	0	0	0	0	0	0	0	0	0	0	0	0	0	0	0	0	0	0	0	0	0
unidentified_Alteromonadales	0	0	0	4.71e-05	0	0	0	0	0	0	0	0	4.71e-05	0	4.71e-05	4.71e-05	0	0	0	4.71e-05	0	0	0	0	0	0	0	0	0	0	0	0	0	0	0	0
Acidicaldus	0	4.71e-05	0	0	0	0	4.71e-05	0	0	2.35e-05	0	0	0	0	0	0	0	0	0	0	0	0	0	0	0	0	4.71e-05	0	0	0	4.71e-05	0	0	0	0	0
Candidatus_Omnitrophus	0	0	0	0	0	0	2.35e-05	0	0	0	0	4.71e-05	0	0	0	0	0	0	2.35e-05	2.35e-05	0	0	0	0	0	0	2.35e-05	0	0	0	0	0	0	0	0	0
Alicyclobacillus	0	0	0	0	0	0	0	0	0	0	0	0	0	0	0	0	0	0	0	0	0	0	0	4.71e-05	0	0	0	0	0	0	0	0	0	0	0	0
Solimonas	2.35e-05	0	0	4.71e-05	0	0	0	0	2.35e-05	0	0	0	0	4.71e-05	4.71e-05	0	0	0	0	0	0	0	0	0	2.35e-05	0	0	0	0	0	0	0	0	0	0	0
unidentified_Bradymonadaceae	4.71e-05	0	0	4.71e-05	0	0	0	0	2.35e-05	0	0	0	2.35e-05	0	0	0	0	0	0	0	0	0	0	0	0	0	0	0	0	0	0	0	0	0	0	0
Catenovulum	0	0	0	0	0	0	0	0	0	0	0	0	0	0	0	2.35e-05	0	0	0	4.71e-05	0	0	0	0	2.35e-05	0	0	0	0	0	0	0	0	0	0	0
Olivibacter	0	0	0	2.35e-05	0	0	0	0	0	0	0	0	0	0	0	4.71e-05	0	0	0	0	0	0	0	0	0	0	0	0	0	0	0	0	0	0	0	0
Nibribacter	2.35e-05	0	4.71e-05	0	0	0	0	4.71e-05	0	2.35e-05	0	0	4.71e-05	0	0	2.35e-05	0	0	0	0	0	0	0	0	0	0	0	0	0	0	0	0	0	0	0	0
Acidiphilium	0	0	0	0	0	0	0	0	0	0	0	0	4.71e-05	0	0	0	0	0	0	0	0	4.71e-05	0	0	0	0	4.71e-05	4.71e-05	0	0	0	0	0	0	0	0
Thioalkalispira	4.71e-05	0	0	0	0	0	0	0	0	0	0	0	0	0	0	0	0	0	0	0	0	0	0	0	0	0	0	0	0	0	0	0	0	0	0	0
unidentified_Archaea	0	0	0	0	0	0	0	2.35e-05	0	0	0	2.35e-05	0	0	0	0	0	0	0	0	0	4.71e-05	0	0	0	0	0	0	0	0	0	0	0	0	0	0
Stackebrandtia	0	0	0	0	0	0	0	0	4.71e-05	0	0	0	0	0	0	0	0	0	0	0	0	0	0	0	0	0	0	0	0	0	0	0	0	0	0	0
Prosthecochloris	0	0	0	0	0	0	0	0	0	0	0	0	0	0	0	0	0	0	0	0	0	0	0	0	0	0	4.71e-05	0	0	0	0	0	0	0	0	0
Permianibacter	0	0	0	0	0	0	0	0	0	0	0	4.71e-05	0	0	0	0	0	0	0	0	0	0	0	0	0	0	0	0	0	0	0	0	0	0	0	0
Desulfatirhabdium	0	4.71e-05	0	0	0	0	0	0	0	0	0	0	0	0	0	0	0	0	4.71e-05	4.71e-05	0	0	0	0	0	0	2.35e-05	0	0	0	0	0	0	0	0	0
Fonticella	0	0	0	0	0	4.71e-05	0	4.71e-05	0	0	0	0	0	0	0	0	0	0	0	0	0	0	0	0	0	0	0	0	0	0	0	0	0	0	0	0
Pelolinea	0	4.71e-05	0	0	0	0	0	0	0	0	0	0	0	0	0	0	0	0	2.35e-05	0	0	0	0	0	0	0	0	0	0	0	0	0	0	0	0	0
unidentified_Peptostreptococcaceae	0	0	0	0	0	0	2.35e-05	0	0	0	0	0	2.35e-05	0	0	0	0	0	0	4.71e-05	0	0	0	0	0	0	0	0	0	0	0	0	4.71e-05	0	0	0
Roseimarinus	0	0	0	0	0	0	0	0	0	0	0	0	0	0	0	0	0	0	2.35e-05	0	0	0	0	0	0	0	0	0	0	0	0	0	0	4.71e-05	0	0
Symbiobacterium	0	2.35e-05	0	0	0	0	0	4.71e-05	0	0	0	0	0	0	0	0	0	0	0	0	0	0	0	0	0	0	0	0	0	0	0	0	0	0	0	0
Arcanobacterium	0	0	0	0	0	0	0	0	4.71e-05	0	0	0	0	2.35e-05	0	0	0	0	0	0	0	0	0	0	0	0	0	0	0	0	0	0	0	0	0	0
Halofilum	0	0	0	0	0	0	0	4.71e-05	0	0	0	0	0	0	0	0	0	0	0	0	0	0	0	0	0	0	0	0	0	0	0	0	0	0	0	0
Candidatus_Nucleicultrix	4.71e-05	2.35e-05	0	4.71e-05	0	0	0	4.71e-05	0	0	0	0	0	0	0	0	0	0	0	4.71e-05	0	0	0	0	0	0	0	0	0	0	0	0	0	0	0	0
Deefgea	0	0	0	0	0	0	4.71e-05	0	0	0	0	0	0	0	0	0	0	0	0	0	0	0	0	0	0	0	0	2.35e-05	0	0	0	0	0	0	0	0
Salinispirillum	0	0	4.71e-05	0	0	0	0	0	0	0	0	0	0	0	0	0	0	0	0	0	0	0	0	0	0	0	0	0	0	0	0	0	0	0	0	0
Candidatus_Aquirestis	0	0	0	0	0	0	0	2.35e-05	0	0	0	0	0	0	0	4.71e-05	0	0	0	0	0	0	0	0	0	0	0	2.35e-05	0	0	0	0	0	0	0	0
unidentified_Holophagae	2.35e-05	0	0	0	0	0	2.35e-05	0	0	0	0	0	0	0	2.35e-05	0	0	0	0	4.71e-05	0	0	0	0	0	0	0	0	0	0	0	0	0	0	0	0
Thermicanus	0	0	0	0	0	0	0	0	0	0	0	0	0	0	0	0	0	4.71e-05	0	0	0	0	0	0	0	0	0	0	0	0	0	0	0	0	0	0
Nitrobacter	0	0	0	0	0	0	0	0	0	4.71e-05	0	0	0	0	0	0	0	0	0	4.71e-05	0	0	0	0	4.71e-05	0	0	2.35e-05	0	0	0	0	0	0	0	0
Friedmanniella	0	2.35e-05	0	0	0	0	0	2.35e-05	2.35e-05	0	0	0	0	0	0	0	0	0	4.71e-05	0	0	0	0	0	0	0	0	0	0	0	0	0	0	0	0	0
unidentified_Sandaracinaceae	2.35e-05	0	0	0	0	0	4.71e-05	2.35e-05	0	0	0	0	0	0	0	0	0	0	0	4.71e-05	0	0	0	0	0	0	0	0	0	0	0	0	0	0	0	0
unidentified_Phycisphaerae	0	0	0	0	0	0	0	0	0	0	0	0	0	0	0	0	0	0	4.71e-05	0	0	0	0	0	0	0	0	0	0	0	0	0	0	0	0	0
unidentified_Syntrophobacteraceae	0	0	0	0	0	0	0	0	0	0	0	0	0	0	0	0	0	0	4.71e-05	2.35e-05	0	0	0	0	0	0	0	0	0	0	0	0	0	0	0	0
Propionivibrio	2.35e-05	0	0	0	0	0	4.71e-05	2.35e-05	0	0	0	0	0	0	0	0	0	0	0	0	0	0	0	0	0	0	0	0	0	0	0	0	0	0	0	0
unidentified_Cytophagales	0	0	0	0	0	0	4.71e-05	0	0	0	0	0	2.35e-05	0	0	0	0	0	0	0	0	0	0	0	0	0	0	0	0	0	0	0	0	0	0	0
Desulfitibacter	0	0	0	0	0	0	0	0	2.35e-05	0	0	0	0	0	0	0	0	0	0	0	0	0	0	0	0	0	2.35e-05	0	0	4.71e-05	0	0	0	0	0	0
Defluviitoga	0	0	0	0	0	0	0	0	0	0	2.35e-05	0	0	0	0	0	4.71e-05	0	0	0	0	0	0	0	0	0	0	0	2.35e-05	0	0	0	0	0	4.71e-05	0
Lacibacter	0	0	0	0	0	0	0	0	0	0	0	2.35e-05	0	0	0	0	0	0	4.71e-05	0	0	0	0	0	0	0	0	2.35e-05	0	2.35e-05	0	0	0	0	0	0
Kandleria	0	0	0	4.71e-05	0	0	0	0	0	0	0	0	0	2.35e-05	0	0	0	0	2.35e-05	0	0	0	0	0	0	0	0	0	0	0	0	0	0	0	0	0
Microbulbifer	0	4.71e-05	0	0	0	0	0	0	0	0	0	0	4.71e-05	0	0	0	0	0	0	0	0	0	0	0	0	0	2.35e-05	0	0	0	0	0	0	0	0	0
Pricia	0	0	0	0	0	0	0	0	0	0	0	0	0	0	0	0	0	4.71e-05	2.35e-05	0	0	0	0	0	0	0	0	0	0	0	0	0	0	0	0	0
Thermodesulfobacterium	0	0	0	0	0	0	0	0	0	0	0	0	0	0	0	0	0	4.71e-05	0	0	0	0	0	0	0	0	0	0	0	0	0	0	0	0	0	0
Thalassospira	0	0	0	0	0	0	0	0	0	0	0	0	0	0	0	0	0	0	0	0	0	4.71e-05	0	0	0	0	0	0	0	0	0	0	0	0	0	0
Geminicoccus	0	0	4.71e-05	0	0	0	0	0	0	0	0	0	0	0	0	0	0	0	0	0	0	0	0	0	0	0	0	0	0	0	0	0	0	0	0	0
Raoultibacter	0	0	0	0	0	0	0	0	0	0	0	0	0	0	4.71e-05	0	0	0	0	0	0	0	0	0	0	0	0	0	0	0	0	0	0	0	0	0
Thermobacillus	2.35e-05	4.71e-05	4.71e-05	2.35e-05	0	0	2.35e-05	0	0	0	0	0	0	0	0	0	0	0	2.35e-05	0	0	0	0	0	0	0	0	0	0	0	0	0	0	0	0	0
unidentified_Gemmatimonadetes	0	4.71e-05	0	0	0	0	2.35e-05	0	0	0	0	0	0	2.35e-05	0	0	0	0	4.71e-05	0	0	0	0	0	0	0	0	0	0	0	0	0	0	0	0	0
Sphingomicrobium	0	0	0	0	0	0	0	2.35e-05	0	0	0	0	0	0	0	0	0	0	0	0	0	4.71e-05	0	0	0	0	0	0	0	0	0	0	0	0	0	0
Syntrophobacter	0	0	0	0	0	0	0	0	0	0	0	0	4.71e-05	2.35e-05	0	0	0	0	0	0	0	0	2.35e-05	0	0	0	0	0	0	0	0	0	0	0	2.35e-05	0
Dechlorobacter	0	0	0	0	0	0	2.35e-05	0	0	0	0	0	0	0	0	0	0	0	4.71e-05	2.35e-05	0	0	0	2.35e-05	0	0	0	0	0	0	0	0	0	0	2.35e-05	0
unidentified_Defluviitaleaceae	4.71e-05	2.35e-05	0	0	0	0	0	0	0	0	0	0	0	2.35e-05	0	0	0	0	0	2.35e-05	0	0	0	0	0	0	0	0	0	0	0	0	0	0	0	0
Pelotomaculum	0	0	0	0	0	0	0	0	0	0	0	0	0	0	0	0	4.71e-05	0	0	0	0	0	0	0	0	0	0	0	0	0	0	0	0	0	0	0
Acetobacterium	0	0	0	0	0	0	0	0	2.35e-05	2.35e-05	0	0	0	0	0	0	0	0	0	0	0	0	0	0	0	0	0	2.35e-05	0	4.71e-05	0	0	0	0	0	0
unidentified_Flavobacteriaceae	4.71e-05	2.35e-05	0	0	0	0	0	0	0	0	0	0	0	0	0	0	0	0	0	0	0	0	0	0	0	0	0	0	0	0	2.35e-05	0	0	0	0	0
Oligosphaera	0	0	0	0	0	0	0	0	0	0	0	0	0	0	4.71e-05	0	0	0	0	0	0	0	0	0	0	0	0	0	0	0	0	0	0	0	0	0
unidentified_Ignavibacteria	0	0	0	0	0	0	4.71e-05	0	0	0	0	0	0	0	0	0	0	0	0	4.71e-05	0	0	0	0	0	0	0	0	0	0	0	0	0	0	0	0
Sulfurospirillum	0	0	0	0	0	0	0	0	0	0	0	0	0	0	0	0	0	4.71e-05	0	0	0	0	0	4.71e-05	0	0	0	0	0	0	0	0	0	0	0	4.71e-05
Candidatus_Finniella	0	0	0	0	0	0	0	0	0	0	0	0	0	0	0	0	0	0	4.71e-05	0	0	0	0	0	0	0	0	0	0	0	0	0	0	0	0	0
Thermopolyspora	0	4.71e-05	0	4.71e-05	0	0	0	0	0	0	0	0	0	0	0	0	0	0	0	0	0	0	0	0	0	0	0	0	0	0	0	0	0	0	0	0
Limnochorda	2.35e-05	0	0	0	0	0	0	0	0	0	0	4.71e-05	0	0	0	0	0	0	0	0	0	0	0	0	0	0	0	0	0	0	0	0	0	0	0	0
Aquimonas	0	0	0	0	0	0	0	0	0	0	0	0	0	0	0	0	0	0	0	0	0	0	0	0	0	0	4.71e-05	4.71e-05	0	0	0	0	0	0	0	0
Actinocatenispora	2.35e-05	0	0	0	0	0	2.35e-05	0	0	0	0	0	0	0	0	0	0	0	0	4.71e-05	0	0	0	0	0	0	0	0	0	0	0	0	0	0	0	0
Flavihumibacter	0	4.71e-05	0	0	0	0	2.35e-05	4.71e-05	0	0	0	0	0	0	0	0	0	0	0	0	0	0	0	0	0	0	0	0	0	0	0	0	0	0	0	0
Acetomicrobium	0	0	0	0	0	0	0	2.35e-05	0	0	0	0	0	0	0	0	0	0	0	0	0	0	0	0	0	0	0	0	0	0	0	0	0	0	4.71e-05	0
Candidatus_Nitrosopelagicus	0	0	0	0	0	4.71e-05	0	0	0	0	0	0	0	0	0	0	0	0	0	0	0	0	0	0	0	0	2.35e-05	0	0	0	0	0	0	0	0	0
Cardiobacterium	0	0	0	0	0	0	0	0	0	0	0	0	0	0	0	0	0	0	0	0	0	0	0	0	2.35e-05	0	0	0	0	0	0	4.71e-05	0	0	0	0
Nitrospirillum	0	0	2.35e-05	0	0	0	0	2.35e-05	0	4.71e-05	0	0	0	0	0	0	0	0	0	2.35e-05	0	0	0	0	0	0	0	0	0	0	0	0	0	0	0	0
Cytophaga	2.35e-05	0	4.71e-05	2.35e-05	0	4.71e-05	0	4.71e-05	0	4.71e-05	0	2.35e-05	0	0	0	0	0	0	0	0	0	2.35e-05	0	0	0	0	0	0	0	2.35e-05	0	2.35e-05	0	0	0	0
Leptolinea	0	0	0	0	0	0	0	0	0	0	2.35e-05	0	0	0	0	0	4.71e-05	0	2.35e-05	0	0	0	0	0	0	0	0	0	2.35e-05	0	0	0	0	0	0	0
Rhizorhapis	0	4.71e-05	0	0	0	0	0	0	0	0	0	0	0	0	0	0	0	0	2.35e-05	0	0	0	0	0	0	0	0	0	0	0	2.35e-05	0	2.35e-05	0	0	0
Tuberibacillus	0	0	4.71e-05	0	0	0	2.35e-05	0	2.35e-05	0	0	0	0	0	2.35e-05	0	0	0	2.35e-05	0	0	0	0	0	0	0	0	0	0	0	0	0	0	0	0	0
Pseudahrensia	0	0	2.35e-05	0	0	0	0	0	0	0	0	0	0	0	0	0	0	0	0	0	0	0	0	0	0	0	4.71e-05	4.71e-05	0	0	0	0	0	4.71e-05	0	0
Aegiribacteria	0	0	0	0	0	0	0	0	0	0	0	0	0	0	0	0	0	0	4.71e-05	2.35e-05	0	0	0	0	0	0	4.71e-05	0	0	0	0	0	0	0	0	0
Alterococcus	4.71e-05	0	0	0	0	0	0	2.35e-05	0	0	0	0	0	0	0	0	0	0	0	2.35e-05	0	0	0	0	0	0	0	0	0	0	0	0	0	0	0	0
Lentimonas	4.71e-05	0	0	0	0	0	0	0	0	0	0	0	0	0	4.71e-05	0	0	0	0	0	0	0	0	0	4.71e-05	0	0	4.71e-05	0	0	0	0	0	0	0	0
Coprobacter	2.35e-05	0	0	0	0	0	0	0	0	0	0	0	0	0	4.71e-05	0	0	0	0	0	0	0	0	0	0	0	0	0	0	0	0	0	0	0	0	0
Aquimarina	0	0	0	0	0	0	0	0	4.71e-05	0	0	0	0	0	0	0	0	0	0	0	0	0	0	0	0	0	2.35e-05	0	0	0	0	0	0	0	0	0
Schwartzia	0	0	0	0	0	0	2.35e-05	0	0	0	0	0	0	0	4.71e-05	0	0	0	0	0	2.35e-05	0	0	0	0	0	0	0	0	0	0	0	0	0	0	0
Xanthobacter	0	0	4.71e-05	2.35e-05	0	0	4.71e-05	0	0	0	0	2.35e-05	0	0	0	0	0	0	0	2.35e-05	0	0	0	0	0	0	0	0	0	2.35e-05	0	0	0	0	0	0
Methanimicrococcus	0	0	0	0	0	0	0	0	0	0	0	0	0	0	2.35e-05	0	0	0	0	0	0	0	0	0	0	0	0	0	0	0	0	0	0	4.71e-05	0	0
Sulfuritalea	0	0	0	0	0	0	0	0	0	0	0	0	0	4.71e-05	0	0	0	0	2.35e-05	2.35e-05	0	0	0	0	0	0	4.71e-05	0	0	0	0	0	0	0	0	0
Leucothrix	0	0	0	0	0	0	0	0	0	0	0	0	0	0	0	0	0	0	0	0	0	0	0	0	0	0	4.71e-05	0	0	0	0	0	0	0	0	0
unidentified_Cellvibrionales	0	0	4.71e-05	0	0	0	0	0	0	0	0	0	0	0	0	0	0	0	0	0	0	0	0	0	0	0	4.71e-05	0	0	0	0	0	0	0	0	0
Pyramidobacter	0	0	0	0	0	0	0	0	2.35e-05	0	0	0	0	0	0	0	0	0	0	0	0	0	0	0	0	0	0	0	0	0	0	4.71e-05	0	0	0	0
unidentified_Mollicutes	0	0	2.35e-05	0	0	4.71e-05	0	0	0	2.35e-05	0	0	0	0	0	0	0	0	0	0	4.71e-05	0	0	0	0	0	0	0	0	4.71e-05	0	0	0	0	0	2.35e-05
Aeriscardovia	0	0	0	2.35e-05	0	0	0	0	0	0	0	0	0	0	0	0	0	0	0	0	0	0	0	0	0	0	0	0	0	0	0	0	0	0	0	0
Alkanibacter	0	0	2.35e-05	0	0	0	0	0	0	0	0	0	0	0	0	0	0	0	0	0	0	0	0	0	0	0	0	0	0	0	0	0	0	0	0	0
Proteiniborus	0	0	0	0	0	0	0	0	0	0	0	0	0	0	0	0	0	0	0	0	0	0	0	0	0	0	0	0	0	0	0	0	2.35e-05	0	0	0
Coprothermobacter	0	0	0	0	0	0	2.35e-05	0	0	0	0	0	0	0	0	0	2.35e-05	0	0	0	0	0	0	0	0	0	0	0	2.35e-05	0	0	0	0	0	0	0
Enorma	0	0	0	0	0	0	0	0	0	0	0	0	0	0	0	0	0	0	0	0	0	0	0	0	0	0	0	0	0	0	0	0	0	2.35e-05	0	0
Ethanoligenens	0	0	0	0	0	0	0	0	0	0	0	0	0	0	0	2.35e-05	0	0	0	0	0	0	0	0	0	0	0	0	0	0	0	0	0	0	0	0
Rufibacter	0	0	0	0	0	0	2.35e-05	0	0	0	0	0	0	2.35e-05	0	0	0	0	0	0	0	0	0	0	0	0	0	0	0	0	0	0	0	0	0	0
Iodidimonas	0	0	0	0	0	0	0	0	0	0	0	0	0	0	0	0	0	0	0	0	0	0	0	0	0	0	2.35e-05	0	0	0	0	0	0	0	0	0
Anaerofilum	0	0	0	0	0	0	0	0	0	0	0	0	0	0	0	0	0	0	0	0	0	0	0	0	0	0	2.35e-05	0	0	0	0	0	2.35e-05	0	0	0
Verrucomicrobium	0	0	0	0	0	2.35e-05	0	0	0	0	0	0	0	0	0	0	0	0	0	0	0	0	0	0	0	0	0	0	0	0	0	0	0	0	0	0
Thermobaculum	0	0	0	0	0	0	0	0	0	0	0	0	0	0	0	0	0	0	0	0	0	2.35e-05	0	0	0	0	0	0	0	0	0	0	0	0	0	0
Pedosphaera	0	0	0	0	0	0	2.35e-05	0	0	0	0	0	0	0	0	0	0	0	0	2.35e-05	0	0	0	0	0	0	0	0	0	0	0	0	0	0	0	0
Desulfocarbo	0	0	2.35e-05	0	0	0	0	0	0	0	0	0	0	0	0	0	0	0	0	0	0	0	0	0	0	0	0	0	0	0	0	0	0	0	0	0
unidentified_Cloacimonetes	0	0	0	0	0	0	0	0	0	0	0	0	0	0	0	0	0	0	0	0	0	0	0	0	0	0	0	0	0	0	0	0	0	2.35e-05	2.35e-05	0
Leptospirillum	0	0	0	0	0	0	0	0	0	0	0	0	0	2.35e-05	0	0	0	0	0	0	0	0	0	0	0	0	0	0	0	0	0	0	0	0	0	0
Psychromonas	0	0	0	0	0	0	0	0	0	0	0	0	0	0	0	0	0	0	0	2.35e-05	0	0	0	0	0	0	0	0	0	0	0	0	0	0	0	0
Spiroplasma	0	0	0	0	0	0	2.35e-05	2.35e-05	0	0	0	0	0	0	0	0	0	0	0	0	0	0	0	0	0	0	0	0	0	0	0	0	0	0	0	0
Geoalkalibacter	2.35e-05	0	0	0	0	0	2.35e-05	0	0	0	0	0	0	0	0	0	0	0	2.35e-05	2.35e-05	0	0	0	0	0	0	0	0	0	0	0	0	0	0	0	0
Cesiribacter	0	0	0	0	0	0	2.35e-05	0	0	0	0	0	0	0	0	0	0	0	0	0	0	0	0	0	0	0	0	2.35e-05	0	0	0	0	0	0	0	0
Phocea	2.35e-05	0	2.35e-05	0	0	0	0	0	0	0	0	0	0	0	0	0	0	0	0	0	0	0	0	0	0	0	0	0	0	0	2.35e-05	0	0	0	0	0
unidentified_Methylacidiphilaceae	0	0	0	0	0	0	0	0	0	0	0	2.35e-05	0	0	0	0	0	0	0	0	0	0	0	0	0	0	0	0	0	0	0	0	0	0	0	0
Salegentibacter	0	0	0	0	0	0	0	0	0	0	0	0	0	0	0	2.35e-05	0	0	0	0	0	0	0	0	0	0	0	0	0	0	0	0	0	0	0	0
Desertibacter	0	0	0	0	0	0	0	0	0	0	0	0	0	0	0	0	0	0	0	0	0	0	0	0	0	0	2.35e-05	0	0	0	2.35e-05	0	0	0	0	0
Cenarchaeum	0	0	0	0	0	0	0	0	0	0	0	0	0	0	0	0	0	0	0	0	0	0	0	0	0	0	2.35e-05	0	0	0	0	0	0	0	0	0
Thermobrachium	0	0	0	0	0	0	0	0	0	0	0	0	0	0	0	0	0	0	0	2.35e-05	0	0	0	0	0	0	0	0	0	0	0	0	0	0	0	0
Desulforhabdus	0	0	0	0	0	0	0	0	0	0	0	0	0	0	0	0	0	0	2.35e-05	0	0	0	0	0	0	0	0	0	0	0	0	0	0	0	0	0
Taeseokella	0	0	0	0	0	0	0	0	0	2.35e-05	0	0	0	0	0	0	0	0	0	0	0	0	0	0	0	0	0	0	0	0	0	0	0	0	0	0
Anaerosalibacter	0	0	0	0	0	0	0	0	0	0	0	2.35e-05	2.35e-05	0	0	0	0	0	0	0	0	0	0	0	0	0	0	0	0	0	0	0	0	0	0	0
Candidatus_Latescibacter	0	0	0	0	0	0	0	2.35e-05	0	0	0	0	0	0	0	0	0	0	0	0	0	0	0	0	0	0	0	0	0	0	0	0	0	0	0	0
Ruminofilibacter	2.35e-05	0	0	0	0	0	0	0	0	0	0	0	0	0	0	2.35e-05	0	0	0	0	0	0	0	0	2.35e-05	0	0	0	0	0	0	0	0	0	0	0
unidentified_Peptococcaceae	0	0	0	2.35e-05	0	2.35e-05	0	0	0	0	0	0	0	0	0	0	0	0	0	0	0	0	0	0	0	0	0	0	0	0	0	0	0	0	0	0
Leadbetterella	0	0	0	0	0	0	0	0	0	0	0	0	0	0	0	0	0	0	0	0	0	0	0	0	0	0	0	0	0	0	0	0	0	0	0	2.35e-05
Quinella	0	0	0	0	0	0	0	0	0	0	0	2.35e-05	0	0	0	0	0	0	0	0	0	0	0	0	0	0	0	0	0	0	0	0	0	0	0	0
unidentified_Desulfobacteraceae	0	2.35e-05	0	0	0	0	0	0	0	0	0	0	0	0	0	0	0	0	0	0	0	2.35e-05	0	0	0	0	2.35e-05	0	0	0	0	0	0	0	0	0
Candidatus_Protochlamydia	0	0	0	0	0	0	0	0	0	0	0	0	0	0	0	0	0	0	0	2.35e-05	0	0	0	0	0	0	0	0	0	0	0	0	0	0	0	0
unidentified_Ignavibacteriales	0	2.35e-05	0	0	0	0	2.35e-05	0	0	0	0	0	0	0	0	0	0	0	0	0	0	0	0	0	0	0	0	0	0	0	0	0	0	0	0	0
unidentified_Halomonadaceae	2.35e-05	0	0	0	0	0	0	0	0	0	0	0	0	0	0	0	0	0	0	2.35e-05	0	0	0	0	0	0	0	0	0	0	0	0	0	0	0	0
Oceaniserpentilla	0	0	0	0	0	0	0	0	0	0	0	0	0	0	0	0	0	0	2.35e-05	0	0	0	0	0	0	0	0	0	0	0	0	0	0	0	0	0
Rickettsia	0	0	0	0	0	0	0	0	0	2.35e-05	0	0	0	0	0	0	0	0	0	0	0	0	0	0	0	0	0	0	0	0	0	0	0	0	0	0
Oceanococcus	0	0	0	0	0	0	0	0	0	0	0	0	0	2.35e-05	0	0	0	0	0	0	0	0	0	0	0	0	0	0	0	0	0	0	0	0	0	0
Micropepsis	0	0	0	0	0	0	0	0	0	0	0	2.35e-05	2.35e-05	0	0	0	0	0	2.35e-05	0	0	0	0	0	0	0	0	0	0	0	0	0	0	0	0	0
Pullulanibacillus	2.35e-05	0	0	0	0	0	0	0	0	0	0	0	0	0	0	0	0	0	0	0	0	0	0	0	0	0	0	0	0	0	0	0	0	0	0	0
Rhodopila	0	0	0	0	0	0	0	0	0	0	0	0	0	0	0	2.35e-05	0	0	0	2.35e-05	0	0	0	0	0	0	2.35e-05	0	0	0	0	0	0	0	0	0
Oscillochloris	0	0	0	0	0	0	2.35e-05	0	0	0	0	0	0	0	0	0	0	0	0	0	0	0	0	0	0	0	0	0	0	0	0	0	0	0	0	0
Cohnella	2.35e-05	0	0	0	0	0	0	0	0	2.35e-05	0	0	0	2.35e-05	0	0	0	0	0	0	0	0	0	0	0	0	0	0	0	0	0	0	0	0	0	0
Candidatus_Cloacimonas	0	0	0	0	0	0	0	0	0	0	0	0	0	0	0	0	2.35e-05	0	0	0	0	0	0	0	0	0	0	0	0	0	0	0	0	0	2.35e-05	0
Hahella	0	0	0	0	0	0	0	0	0	0	0	0	0	0	0	0	0	0	0	2.35e-05	0	0	0	0	0	0	0	0	0	0	0	0	0	0	0	0
Gordonibacter	0	0	2.35e-05	2.35e-05	0	0	0	0	0	0	2.35e-05	0	0	0	0	0	0	0	0	0	0	0	0	0	0	0	0	0	0	0	0	0	0	2.35e-05	0	0
Caldibacillus	0	0	0	0	0	0	0	0	0	0	0	0	0	0	0	0	0	0	0	0	2.35e-05	2.35e-05	0	0	0	0	0	0	0	0	0	0	0	0	0	0
Shimazuella	0	2.35e-05	0	0	0	0	0	0	0	0	0	2.35e-05	0	0	0	0	0	0	0	0	0	0	0	0	0	0	0	0	0	0	0	0	0	0	0	0
unidentified_Actinomarinales	0	0	0	0	0	0	0	0	0	0	0	0	0	0	0	0	0	0	0	0	0	0	0	0	0	0	2.35e-05	0	0	0	0	0	0	0	0	0
Marinibaculum	0	0	2.35e-05	0	0	0	0	2.35e-05	0	0	0	0	0	0	0	0	0	0	0	0	0	0	0	0	0	0	0	0	0	0	0	0	0	0	0	0
unidentified_Sphingomonadaceae	0	0	0	0	0	0	0	0	0	0	0	0	0	2.35e-05	0	0	0	0	0	0	0	0	0	0	0	0	0	0	0	0	0	0	0	0	0	0
Breznakia	0	0	2.35e-05	0	0	0	0	0	0	0	0	0	0	0	0	0	0	0	0	0	0	0	0	0	0	0	0	0	0	0	0	0	0	0	0	0
Fimbriiglobus	0	0	0	0	0	0	0	0	0	0	0	2.35e-05	0	0	0	0	0	0	0	0	0	0	0	0	0	0	0	0	0	0	0	0	0	0	0	0
Desulfotomaculum	0	0	0	0	0	0	0	0	0	2.35e-05	0	0	0	0	0	0	0	0	0	0	0	0	0	0	0	0	0	0	0	0	0	0	0	0	0	0
Fretibacterium	0	0	0	0	0	0	0	0	0	0	0	0	0	0	0	0	0	0	0	0	0	0	0	0	0	0	0	0	0	0	0	0	0	0	0	0
Garciella	0	0	0	0	0	0	0	0	0	0	0	0	0	0	0	0	0	0	0	0	0	0	0	0	0	0	0	0	0	0	0	0	0	0	0	0
Candidatus_Riegeria	0	0	0	0	0	0	0	0	0	0	0	0	0	0	0	0	0	0	0	0	0	0	0	0	0	0	0	0	0	0	0	0	0	0	0	0
Nitrosococcus	0	0	0	0	0	0	0	0	0	0	0	0	0	0	0	0	0	0	0	0	0	0	0	0	0	0	0	0	0	0	0	0	0	0	0	0
Others	0.416506	0.235464	0.409256	0.386258	0.734782	0.189351	0.447083	0.319924	0.341792	0.193776	0.749235	0.286992	0.304199	0.363566	0.55899	0.285462	0.760581	0.0641684	0.250082	0.374229	0.305518	0.236924	0.759192	0.0309543	0.377831	0.0635093	0.576903	0.265124	0.764441	0.168095	0.0664752	0.0487971	0.156796	0.158632	0.721388	0.0773975
